# Supplementary material for: Crystal structure of tris­(ethyl­enedi­ammonium) hexasulfatopraseodymium(III) hexa­hydrate
Source: Acta Crystallogr Sect E Struct Rep Online. 2014 Sep 20;70(Pt 10):235–7. doi: 10.1107/S1600536814020704 (PMC4257211; doi:10.1107/S1600536814020704)
Supplement: Supplementary file 1 [file e-70-00235-sup1.cif]

##############################################################################
#                                                                            #
# This CIF contains the data in a paper accepted for publication in          #
# Acta Crystallographica Section E. It conforms to the requirements of       #
# Notes for Authors for Acta Crystallographica Section E, and has been       #
# peer reviewed under the auspices of the IUCr Commission on Journals.       #
#                                                                            #
# Full details of the Crystallographic Information File format               #
# are given in the paper "The Crystallographic Information File (CIF):       #
# a New Standard Archive File for Crystallography" by S. R. Hall, F. H.      #
# Allen and I. D. Brown [Acta Cryst. (1991), A47, 655-685].                  #
#                                                                            #
# The current version of the core CIF dictionary is obtainable from          #
# ftp://ftp.iucr.org/pub/cif_core.dic.                                       #
#                                                                            #
# Software is freely available for graphical display of the structure(s)     #
# in this CIF. For information consult the CIF software page                 #
# http://www.iucr.org/resources/cif/software.                                #
#                                                                            #
# This file may be used for bona fide research purposes within the           #
# scientific community so long as proper attribution is given to the journal # 
# article from which it was obtained.                                        #
#                                                                            #
##############################################################################
data_I
_database_code_depnum_ccdc_archive 'CCDC 1024418'
_audit_creation_method     SHELXL-97
_chemical_name_systematic
;
tris(ethylenediammonium) di[praseodymium(III)] hexasulfate hexahydrate
;
_chemical_name_common
;
Ethylenediammonium Praseodymium(III) hexasulfate hexahydrate
;
_chemical_formula_moiety     'H4 O26 Pr2 S6, 3(C2 H10 N2), 4(H2 O)'
_chemical_formula_sum     'C6 H42 N6 O30 Pr2 S6'
_chemical_formula_iupac     '(C2 H10 N2)3 [Pr2 (S O4)6] , 6H2 O'
_chemical_formula_weight     1152.70
_chemical_melting_point     ?
_symmetry_cell_setting     monoclinic
_symmetry_space_group_name_H-M     'P 21/c'
_symmetry_space_group_name_Hall     '-P 2ybc'
loop_
    _symmetry_equiv_pos_as_xyz
    'x, y, z'
    '-x, y+1/2, -z+1/2'
    '-x, -y, -z'
    'x, -y-1/2, z-1/2'
_cell_length_a     6.6174(8)
_cell_length_b     26.668(4)
_cell_length_c     10.0264(13)
_cell_angle_alpha     90.00
_cell_angle_beta     104.446(15)
_cell_angle_gamma     90.00
_cell_volume     1713.4(4)
_cell_formula_units_Z     2
_cell_measurement_reflns_used     25
_cell_measurement_theta_min     19.96
_cell_measurement_theta_max     24.31
_cell_measurement_temperature     295(2)
_exptl_crystal_description     'parallelepiped'
_exptl_crystal_colour     'light-green'
_exptl_crystal_size_max     0.22
_exptl_crystal_size_mid     0.21
_exptl_crystal_size_min     0.20
_exptl_crystal_density_diffrn     2.234
_exptl_crystal_density_meas     ?
_exptl_crystal_density_method     'not measured'
_exptl_crystal_F_000     1148
_exptl_absorpt_coefficient_mu     3.289
_exptl_absorpt_correction_type     multi-scan
_exptl_absorpt_process_details
;
(<i>X-SHAPE</i> and <i>X-RED32</i>; Stoe & Cie, 2002)
;
_exptl_absorpt_correction_T_min     0.4908
_exptl_absorpt_correction_T_max     0.6197
_exptl_special_details
;
A suitable single-crystal was carefully selected under a polarizing microscope
and mounted in a glass capillary. The scattering intensities were collected on
an imaging plate diffractometer (<i>IPDS</i> II, Stoe & Cie) equipped with a
fine focus sealed tube X-ray source (Mo K\a, \l = 0.71073 \%A) operating at 50
kV and 30 mA. Intensity data for the title compound were collected at room
temperature by \w-scans in 180 frames (0 < \w < 180\%; \f = 0\% and 90\%, \D\w
= 2\%, exposure time of 10 min) in the 2\Q range 2.29 to 59.53\%. Structure
solution and refinement were carried out using the programs <i>SIR97</i>
(Altomare <i>et al.</i>, 1999) and <i>SHELXL97</i> (Sheldrick, 2008). The last
cycles of refinement included atomic positions and anisotropic parameters for
all atoms. The final difference maps were free of any chemically significant
features. The refinement was based on F^2^ for ALL reflections.
;
_diffrn_ambient_temperature     295(2)
_diffrn_radiation_type     MoK\a
_diffrn_radiation_wavelength     0.71073
_diffrn_radiation_source     'fine-focus sealed tube'
_diffrn_radiation_monochromator     graphite
_diffrn_measurement_device_type     'Stoe IPDS-II'
_diffrn_measurement_method     '\w and \f'
_diffrn_detector_area_resol_mean     ?
_diffrn_reflns_number     14346
_diffrn_reflns_av_R_equivalents     0.0443
_diffrn_reflns_av_sigmaI/netI     0.0418
_diffrn_reflns_theta_min     2.59
_diffrn_reflns_theta_max     28.08
_diffrn_reflns_theta_full     25.00
_diffrn_measured_fraction_theta_max     0.941
_diffrn_measured_fraction_theta_full     0.968
_diffrn_reflns_limit_h_min     -8
_diffrn_reflns_limit_h_max     8
_diffrn_reflns_limit_k_min     -34
_diffrn_reflns_limit_k_max     35
_diffrn_reflns_limit_l_min     -13
_diffrn_reflns_limit_l_max     13
_diffrn_standards_number     ?
_diffrn_standards_interval_count     ?
_diffrn_standards_interval_time     ?
_diffrn_standards_decay_%     ?
_refine_special_details
;
Refinement of <i>F</i>^2^ against ALL reflections. The weighted <i>R</i>-factor
<i>wR</i> and goodness of fit <i>S</i> are based on <i>F</i>^2^, conventional
<i>R</i>-factors <i>R</i> are based on <i>F</i>, with <i>F</i> set to zero for
negative <i>F</i>^2^. The threshold expression of <i>F</i>^2^ >
\s(<i>F</i>^2^) is used only for calculating <i>R</i>-factors(gt) <i>etc</i>.
and is not relevant to the choice of reflections for refinement.
<i>R</i>-factors based on <i>F</i>^2^ are statistically about twice as large
as those based on <i>F</i>, and <i>R</i>- factors based on ALL data will be
even larger.
;
_reflns_number_total     3922
_reflns_number_gt     3091
_reflns_threshold_expression     'I>2\s(I)'
_refine_ls_structure_factor_coef     Fsqd
_refine_ls_matrix_type     full
_refine_ls_R_factor_all     0.0419
_refine_ls_R_factor_gt     0.0276
_refine_ls_wR_factor_gt     0.0631
_refine_ls_wR_factor_ref     0.0688
_refine_ls_goodness_of_fit_ref     0.967
_refine_ls_restrained_S_all     0.967
_refine_ls_number_reflns     3923
_refine_ls_number_parameters     311
_refine_ls_number_restraints     0
_refine_ls_hydrogen_treatment     refall
_refine_ls_weighting_scheme     calc
_refine_ls_weighting_details
         'calc w=1/[\s^2^(Fo^2^)+(0.0454P)^2^+0.0000P] where P=(Fo^2^+2Fc^2^)/3'
_atom_sites_solution_hydrogens     geom
_atom_sites_solution_primary     direct
_atom_sites_solution_secondary     difmap
_refine_ls_shift/su_max     0.000
_refine_ls_shift/su_mean     0.000
_refine_diff_density_max     0.721
_refine_diff_density_min     -1.077
_refine_ls_extinction_method     SHELXL
_refine_ls_extinction_coef     0.0150(6)
_refine_ls_extinction_expression
                                  'Fc^*^=kFc[1+0.001xFc^2^\l^3^/sin(2\q)]^-1/4^'
loop_
    _atom_type_symbol
    _atom_type_description
    _atom_type_scat_dispersion_real
    _atom_type_scat_dispersion_imag
    _atom_type_scat_source
    'H' 'H' 0.0000 0.0000
                         'International Tables Vol C Tables 4.2.6.8 and 6.1.1.4'
    'C' 'C' 0.0033 0.0016
                         'International Tables Vol C Tables 4.2.6.8 and 6.1.1.4'
    'N' 'N' 0.0061 0.0033
                         'International Tables Vol C Tables 4.2.6.8 and 6.1.1.4'
    'O' 'O' 0.0106 0.0060
                         'International Tables Vol C Tables 4.2.6.8 and 6.1.1.4'
    'S' 'S' 0.1246 0.1234
                         'International Tables Vol C Tables 4.2.6.8 and 6.1.1.4'
    'Pr' 'Pr' -0.2180 2.8214
                         'International Tables Vol C Tables 4.2.6.8 and 6.1.1.4'
_computing_data_collection
;
X-AREA (Stoe & Cie, 2002)
;
_computing_cell_refinement
;
X-AREA (Stoe & Cie, 2002)
;
_computing_data_reduction
;
X-AREA (Stoe & Cie, 2002)
;
_computing_structure_solution
;
SIR92 (Altomare <i>et al.</i>,  1993)
;
_computing_structure_refinement
;
SHELXL97 (Sheldrick, 2008)
;
_computing_molecular_graphics
;
ATOMS (Dowty, 2002)
;
_computing_publication_material
;
publCIF (Westrip, 2010)
;
loop_
    _atom_site_type_symbol
    _atom_site_label
    _atom_site_fract_x
    _atom_site_fract_y
    _atom_site_fract_z
    _atom_site_U_iso_or_equiv
    _atom_site_adp_type
    _atom_site_calc_flag
    _atom_site_refinement_flags
    _atom_site_occupancy
    _atom_site_symmetry_multiplicity
    _atom_site_disorder_assembly
    _atom_site_disorder_group
    Pr Pr 0.54622(3) 0.177147(7) 0.465046(19) 0.01075(8) Uani d . 1 1 . .
    S S1 0.40656(17) 0.06427(3) 0.24648(10) 0.0167(2) Uani d . 1 1 . .
    S S2 0.52984(15) 0.25100(3) 0.21431(9) 0.01307(18) Uani d . 1 1 . .
    S S3 0.03251(16) 0.15704(4) 0.54283(9) 0.0158(2) Uani d . 1 1 . .
    O O11 0.1979(5) 0.05421(12) 0.1565(3) 0.0283(7) Uani d . 1 1 . .
    O O12 0.5682(6) 0.05230(12) 0.1764(3) 0.0294(7) Uani d . 1 1 . .
    O O13 0.4331(5) 0.03414(11) 0.3740(3) 0.0269(7) Uani d . 1 1 . .
    O O14 0.4203(5) 0.11866(10) 0.2836(3) 0.0259(7) Uani d . 1 1 . .
    O O21 0.5603(5) 0.30594(11) 0.2203(3) 0.0205(6) Uani d . 1 1 . .
    O O22 0.7151(5) 0.22494(11) 0.3007(3) 0.0205(6) Uani d . 1 1 . .
    O O23 0.3524(5) 0.23557(10) 0.2694(3) 0.0183(6) Uani d . 1 1 . .
    O O24 0.4972(5) 0.23684(10) 0.0667(3) 0.0177(6) Uani d . 1 1 . .
    O O31 0.1767(5) 0.17700(11) 0.4653(3) 0.0222(6) Uani d . 1 1 . .
    O O32 0.1426(6) 0.12685(14) 0.6597(4) 0.0382(9) Uani d . 1 1 . .
    O O33 -0.1327(5) 0.12693(11) 0.4480(3) 0.0235(6) Uani d . 1 1 . .
    O O34 -0.0807(5) 0.19921(12) 0.5890(3) 0.0227(6) Uani d . 1 1 . .
    O O1 0.5360(6) 0.09619(12) 0.5899(4) 0.0298(8) Uani d . 1 1 . .
    H H11 0.505(12) 0.097(3) 0.654(8) 0.06(2) Uiso d . 1 1 . .
    H H12 0.501(9) 0.074(2) 0.539(6) 0.030(15) Uiso d . 1 1 . .
    O O2 0.5314(10) 0.1112(3) 0.9028(7) 0.100(3) Uani d . 1 1 . .
    H H21 0.438(17) 0.082(4) 0.883(10) 0.12(4) Uiso d . 1 1 . .
    H H22 0.495(12) 0.138(3) 0.877(8) 0.06(2) Uiso d . 1 1 . .
    O O3 0.2361(7) 0.03214(16) 0.8914(4) 0.0380(9) Uani d . 1 1 . .
    H H31 0.220(11) 0.033(3) 0.975(8) 0.056(19) Uiso d . 1 1 . .
    H H32 0.310(13) 0.009(3) 0.888(8) 0.07(3) Uiso d . 1 1 . .
    N N1 -0.0784(7) 0.02857(16) 0.6520(5) 0.0283(8) Uani d . 1 1 . .
    H H1A -0.090(11) 0.060(3) 0.623(7) 0.06(2) Uiso d . 1 1 . .
    H H1B -0.005(11) 0.032(3) 0.738(7) 0.053(19) Uiso d . 1 1 . .
    H H1C -0.204(14) 0.008(3) 0.646(9) 0.08(3) Uiso d . 1 1 . .
    C C1 0.0524(8) 0.0008(2) 0.5757(5) 0.0300(10) Uani d . 1 1 . .
    H H1D 0.082(10) -0.034(3) 0.615(6) 0.048(17) Uiso d . 1 1 . .
    H H1E 0.173(11) 0.014(2) 0.595(6) 0.045(18) Uiso d . 1 1 . .
    N N2 0.0775(8) 0.20727(16) -0.1020(4) 0.0257(8) Uani d . 1 1 . .
    H H2A 0.183(11) 0.216(2) -0.057(7) 0.040(18) Uiso d . 1 1 . .
    H H2B -0.011(12) 0.230(3) -0.113(7) 0.06(2) Uiso d . 1 1 . .
    H H2C 0.086(10) 0.199(2) -0.192(7) 0.042(16) Uiso d . 1 1 . .
    C C2 0.0133(9) 0.16060(18) -0.0433(5) 0.0278(10) Uani d . 1 1 . .
    H H2D 0.115(10) 0.136(2) -0.031(6) 0.044(17) Uiso d . 1 1 . .
    H H2E -0.095(13) 0.144(3) -0.107(8) 0.08(3) Uiso d . 1 1 . .
    N N3 -0.1249(8) 0.12597(16) 0.1435(5) 0.0279(9) Uani d . 1 1 . .
    H H3A -0.245(11) 0.119(2) 0.094(6) 0.039(17) Uiso d . 1 1 . .
    H H3B -0.023(12) 0.103(3) 0.153(7) 0.06(2) Uiso d . 1 1 . .
    H H3C -0.126(11) 0.129(3) 0.230(8) 0.05(2) Uiso d . 1 1 . .
    C C3 -0.0508(8) 0.17187(17) 0.0867(5) 0.0257(9) Uani d . 1 1 . .
    H H3D 0.054(10) 0.184(2) 0.148(6) 0.031(15) Uiso d . 1 1 . .
    H H3E -0.145(9) 0.197(2) 0.085(6) 0.035(15) Uiso d . 1 1 . .
loop_
    _atom_site_aniso_label
    _atom_site_aniso_U_11
    _atom_site_aniso_U_22
    _atom_site_aniso_U_33
    _atom_site_aniso_U_12
    _atom_site_aniso_U_13
    _atom_site_aniso_U_23
    Pr 0.01069(13) 0.01111(11) 0.01082(11) 0.00001(7) 0.00336(7) -0.00053(8)
    S1 0.0203(6) 0.0136(4) 0.0153(4) -0.0014(3) 0.0026(3) -0.0027(3)
    S2 0.0144(5) 0.0144(4) 0.0107(4) 0.0007(3) 0.0038(3) 0.0022(3)
    S3 0.0113(5) 0.0182(4) 0.0184(4) 0.0002(3) 0.0046(3) 0.0041(4)
    O11 0.0219(18) 0.0306(17) 0.0283(16) -0.0023(13) -0.0014(13) -0.0069(13)
    O12 0.032(2) 0.0285(17) 0.0332(17) 0.0017(13) 0.0178(14) -0.0027(13)
    O13 0.037(2) 0.0216(15) 0.0219(15) -0.0055(13) 0.0063(13) 0.0041(12)
    O14 0.038(2) 0.0132(14) 0.0225(15) -0.0009(12) 0.0005(13) -0.0048(11)
    O21 0.0296(18) 0.0156(13) 0.0170(13) -0.0024(11) 0.0070(12) -0.0003(10)
    O22 0.0148(16) 0.0265(15) 0.0203(14) 0.0032(11) 0.0045(11) 0.0095(11)
    O23 0.0148(16) 0.0227(14) 0.0192(13) -0.0006(11) 0.0075(11) 0.0064(11)
    O24 0.0223(16) 0.0190(14) 0.0128(13) 0.0025(11) 0.0064(11) 0.0012(10)
    O31 0.0144(16) 0.0258(15) 0.0290(15) -0.0014(11) 0.0101(11) 0.0065(12)
    O32 0.0218(19) 0.049(2) 0.042(2) 0.0036(15) 0.0032(15) 0.0301(17)
    O33 0.0167(17) 0.0166(14) 0.0376(17) -0.0033(11) 0.0076(12) -0.0072(12)
    O34 0.0159(17) 0.0282(16) 0.0243(15) -0.0017(12) 0.0057(12) -0.0115(12)
    O1 0.050(2) 0.0174(16) 0.0246(17) -0.0035(14) 0.0150(16) -0.0012(14)
    O2 0.067(4) 0.106(5) 0.101(5) -0.043(4) -0.026(3) 0.074(4)
    O3 0.049(3) 0.039(2) 0.0219(17) 0.0071(18) 0.0004(15) -0.0071(15)
    N1 0.030(2) 0.023(2) 0.033(2) -0.0027(16) 0.0083(17) -0.0027(17)
    C1 0.023(3) 0.037(3) 0.028(2) 0.001(2) 0.0030(19) -0.004(2)
    N2 0.026(3) 0.025(2) 0.026(2) -0.0076(17) 0.0056(17) 0.0038(16)
    C2 0.036(3) 0.023(2) 0.030(2) 0.0009(19) 0.020(2) 0.0038(18)
    N3 0.026(3) 0.033(2) 0.028(2) -0.0022(17) 0.0126(18) 0.0050(17)
    C3 0.028(3) 0.022(2) 0.030(2) -0.0035(18) 0.0127(19) 0.0000(18)
_geom_special_details
;
All e.s.d.'s (except the e.s.d. in the dihedral angle between two l.s. planes)
are estimated using the full covariance matrix. The cell e.s.d.'s are taken
into account individually in the estimation of e.s.d.'s in distances, angles
and torsion angles; correlations between e.s.d.'s in cell parameters are only
used when they are defined by crystal symmetry. An approximate (isotropic)
treatment of cell e.s.d.'s is used for estimating e.s.d.'s involving l.s.
planes.
;
loop_
    _geom_bond_atom_site_label_1
    _geom_bond_atom_site_label_2
    _geom_bond_site_symmetry_2
    _geom_bond_distance
    _geom_bond_publ_flag
    Pr O14 . 2.383(3) ?
    Pr O31 . 2.446(3) ?
    Pr O1 . 2.505(3) ?
    Pr O34 1_655 2.541(3) ?
    Pr O22 . 2.551(3) ?
    Pr O33 1_655 2.553(3) ?
    Pr O24 4_566 2.564(3) ?
    Pr O21 4_566 2.577(3) ?
    Pr O23 . 2.582(3) ?
    Pr S3 1_655 3.1621(11) ?
    Pr S2 4_566 3.1725(9) ?
    Pr S2 . 3.1741(9) ?
    S1 O12 . 1.454(3) ?
    S1 O11 . 1.473(3) ?
    S1 O13 . 1.483(3) ?
    S1 O14 . 1.495(3) ?
    S2 O23 . 1.475(3) ?
    S2 O21 . 1.478(3) ?
    S2 O22 . 1.485(3) ?
    S2 O24 . 1.490(3) ?
    S3 O32 . 1.458(3) ?
    S3 O31 . 1.472(3) ?
    S3 O34 . 1.488(3) ?
    S3 O33 . 1.492(3) ?
    O21 Pr 4_565 2.577(3) ?
    O24 Pr 4_565 2.564(3) ?
    O33 Pr 1_455 2.553(3) ?
    O34 Pr 1_455 2.541(3) ?
    O1 H11 . 0.72(8) ?
    O1 H12 . 0.78(6) ?
    O2 H21 . 1.00(12) ?
    O2 H22 . 0.77(8) ?
    O3 H31 . 0.87(7) ?
    O3 H32 . 0.80(8) ?
    N1 C1 . 1.487(6) ?
    N1 H1A . 0.87(8) ?
    N1 H1B . 0.88(7) ?
    N1 H1C . 0.99(9) ?
    C1 C1 3_556 1.504(9) ?
    C1 H1D . 1.01(7) ?
    C1 H1E . 0.84(7) ?
    N2 C2 . 1.483(6) ?
    N2 H2A . 0.76(7) ?
    N2 H2B . 0.83(8) ?
    N2 H2C . 0.94(7) ?
    C2 C3 . 1.499(7) ?
    C2 H2D . 0.92(7) ?
    C2 H2E . 0.94(8) ?
    N3 C3 . 1.484(6) ?
    N3 H3A . 0.85(7) ?
    N3 H3B . 0.90(7) ?
    N3 H3C . 0.87(7) ?
    C3 H3D . 0.87(6) ?
    C3 H3E . 0.92(6) ?
loop_
    _geom_angle_atom_site_label_1
    _geom_angle_atom_site_label_2
    _geom_angle_atom_site_label_3
    _geom_angle_site_symmetry_1
    _geom_angle_site_symmetry_3
    _geom_angle
    _geom_angle_publ_flag
    O14 Pr O31 . . 80.82(11) ?
    O14 Pr O1 . . 76.67(11) ?
    O31 Pr O1 . . 81.17(12) ?
    O14 Pr O34 . 1_655 129.57(10) ?
    O31 Pr O34 . 1_655 148.16(10) ?
    O1 Pr O34 . 1_655 95.70(12) ?
    O14 Pr O22 . . 87.71(10) ?
    O31 Pr O22 . . 126.92(9) ?
    O1 Pr O22 . . 145.50(11) ?
    O34 Pr O22 1_655 . 70.82(9) ?
    O14 Pr O33 . 1_655 75.16(10) ?
    O31 Pr O33 . 1_655 148.01(9) ?
    O1 Pr O33 . 1_655 73.03(12) ?
    O34 Pr O33 1_655 1_655 55.31(9) ?
    O22 Pr O33 . 1_655 73.30(10) ?
    O14 Pr O24 . 4_566 146.56(10) ?
    O31 Pr O24 . 4_566 77.02(10) ?
    O1 Pr O24 . 4_566 123.41(11) ?
    O34 Pr O24 1_655 4_566 78.58(9) ?
    O22 Pr O24 . 4_566 85.94(9) ?
    O33 Pr O24 1_655 4_566 133.31(9) ?
    O14 Pr O21 . 4_566 142.34(10) ?
    O31 Pr O21 . 4_566 77.75(10) ?
    O1 Pr O21 . 4_566 69.73(11) ?
    O34 Pr O21 1_655 4_566 71.56(10) ?
    O22 Pr O21 . 4_566 129.86(10) ?
    O33 Pr O21 1_655 4_566 109.50(10) ?
    O24 Pr O21 4_566 4_566 54.92(8) ?
    O14 Pr O23 . . 78.58(10) ?
    O31 Pr O23 . . 72.22(9) ?
    O1 Pr O23 . . 146.05(12) ?
    O34 Pr O23 1_655 . 118.03(10) ?
    O22 Pr O23 . . 54.71(9) ?
    O33 Pr O23 1_655 . 121.97(10) ?
    O24 Pr O23 4_566 . 70.99(9) ?
    O21 Pr O23 4_566 . 122.48(9) ?
    O12 S1 O11 . . 110.7(2) ?
    O12 S1 O13 . . 110.8(2) ?
    O11 S1 O13 . . 108.69(19) ?
    O12 S1 O14 . . 109.09(19) ?
    O11 S1 O14 . . 108.60(19) ?
    O13 S1 O14 . . 108.92(17) ?
    O23 S2 O21 . . 111.99(17) ?
    O23 S2 O22 . . 105.65(16) ?
    O21 S2 O22 . . 110.84(18) ?
    O23 S2 O24 . . 111.67(17) ?
    O21 S2 O24 . . 106.03(16) ?
    O22 S2 O24 . . 110.75(17) ?
    O32 S3 O31 . . 111.4(2) ?
    O32 S3 O34 . . 110.9(2) ?
    O31 S3 O34 . . 109.50(18) ?
    O32 S3 O33 . . 110.8(2) ?
    O31 S3 O33 . . 109.05(18) ?
    O34 S3 O33 . . 105.04(17) ?
    S1 O14 Pr . . 144.42(18) ?
    S2 O21 Pr . 4_565 99.34(13) ?
    S2 O22 Pr . . 100.34(14) ?
    S2 O23 Pr . . 99.30(14) ?
    S2 O24 Pr . 4_565 99.60(14) ?
    S3 O31 Pr . . 141.33(18) ?
    S3 O33 Pr . 1_455 99.49(14) ?
    S3 O34 Pr . 1_455 100.13(14) ?
    Pr O1 H11 . . 117(6) ?
    Pr O1 H12 . . 112(4) ?
    H11 O1 H12 . . 121(7) ?
    H21 O2 H22 . . 122(8) ?
    H31 O3 H32 . . 107(7) ?
    C1 N1 H1A . . 108(5) ?
    C1 N1 H1B . . 108(5) ?
    H1A N1 H1B . . 102(6) ?
    C1 N1 H1C . . 106(5) ?
    H1A N1 H1C . . 120(7) ?
    H1B N1 H1C . . 111(6) ?
    N1 C1 C1 . 3_556 110.7(5) ?
    N1 C1 H1D . . 110(4) ?
    C1 C1 H1D 3_556 . 111(4) ?
    N1 C1 H1E . . 109(4) ?
    C1 C1 H1E 3_556 . 114(4) ?
    H1D C1 H1E . . 102(5) ?
    C2 N2 H2A . . 109(5) ?
    C2 N2 H2B . . 114(5) ?
    H2A N2 H2B . . 112(7) ?
    C2 N2 H2C . . 106(4) ?
    H2A N2 H2C . . 112(6) ?
    H2B N2 H2C . . 104(6) ?
    N2 C2 C3 . . 110.4(4) ?
    N2 C2 H2D . . 112(4) ?
    C3 C2 H2D . . 112(4) ?
    N2 C2 H2E . . 112(5) ?
    C3 C2 H2E . . 110(5) ?
    H2D C2 H2E . . 100(6) ?
    C3 N3 H3A . . 108(4) ?
    C3 N3 H3B . . 107(5) ?
    H3A N3 H3B . . 118(6) ?
    C3 N3 H3C . . 113(5) ?
    H3A N3 H3C . . 111(6) ?
    H3B N3 H3C . . 99(6) ?
    N3 C3 C2 . . 111.2(4) ?
    N3 C3 H3D . . 109(4) ?
    C2 C3 H3D . . 110(4) ?
    N3 C3 H3E . . 109(4) ?
    C2 C3 H3E . . 118(4) ?
    H3D C3 H3E . . 99(5) ?
loop_
    _geom_hbond_atom_site_label_D
    _geom_hbond_atom_site_label_H
    _geom_hbond_atom_site_label_A
    _geom_hbond_site_symmetry_A
    _geom_hbond_distance_DH
    _geom_hbond_distance_HA
    _geom_hbond_distance_DA
    _geom_hbond_angle_DHA
    O1 H11 O32 . 0.72(8) 2.53(8) 2.974(6) 121(7)
    O1 H12 O13 . 0.78(6) 1.92(6) 2.674(5) 162(6)
    O2 H21 O3 . 1.00(12) 1.89(12) 2.858(7) 163(9)
    O2 H22 O21 4_566 0.77(8) 2.29(8) 2.905(6) 137(7)
    O3 H31 O11 1_556 0.87(7) 1.95(8) 2.795(5) 165(7)
    O3 H32 O12 3_656 0.80(8) 2.00(8) 2.766(5) 162(8)
    N1 H1A O33 . 0.87(8) 2.48(8) 3.291(5) 155(6)
    N1 H1B O3 . 0.88(7) 1.92(7) 2.758(6) 158(6)
    N1 H1C O13 3_556 0.99(9) 1.85(9) 2.841(6) 176(7)
    N2 H2A O24 . 0.76(7) 2.21(7) 2.976(5) 177(7)
    N2 H2B O22 4_465 0.83(8) 2.17(8) 2.967(6) 162(7)
    N2 H2C O34 1_554 0.94(7) 2.20(6) 3.020(5) 146(5)
    N3 H3A O2 1_454 0.85(7) 2.12(7) 2.901(8) 153(6)
    N3 H3B O11 . 0.90(7) 1.95(8) 2.847(6) 175(6)
    N3 H3C O33 . 0.87(7) 2.20(7) 3.066(5) 173(6)
_iucr_refine_instructions_details
;
TITL  (C2H10N2)3Pr2(SO4)6*6H2O in P21/c (Nr.14) IPDS1:EDPRSULF
CELL  0.71073    6.6174   26.6678   10.0264    90.000   104.446    90.000
ZERR  1          0.0008    0.0038    0.0013     0.000     0.015     0.000
LATT  1
SYMM  -X,0.5+Y,0.5-Z
SFAC  H C N O S PR
UNIT  84,12,12,60,12,4
EQIV $1  x, y, z+1
EQIV $2  -x+1, -y, -z+1
EQIV $3 x+1, y, z
EQIV $4  x-1, -y+1/2, z-1/2
EQIV $5  x-1, y, z-1
EQIV $6 x, y, z-1
MERG 2
BOND $H
HTAB
HTAB O1 O2
HTAB O1 O13
HTAB O2 O3
HTAB O2 O21
HTAB O3 O11_$1
HTAB O3 O12_$2
HTAB N1 O32_$3
HTAB N1 O33
HTAB N1 O1
HTAB N2 O24
HTAB N2 O22_$4
HTAB N2 O34_$5
HTAB N3 O2_$6
HTAB N3 O11_$3
HTAB N3 O33
PLAN 50
L.S. 10
WGHT    0.045700
EXTI    0.014858
FVAR       0.37740
PR    6    0.546218    0.177147    0.465056    11.00000    0.01070    0.01115 =
         0.01091   -0.00054    0.00338    0.00002
S1    5    0.406566    0.064283    0.246493    11.00000    0.02037    0.01366 =
         0.01527   -0.00263    0.00253   -0.00138
S2    5    0.529849    0.251006    0.214332    11.00000    0.01429    0.01434 =
         0.01113    0.00215    0.00384    0.00074
S3    5    0.032517    0.157039    0.542860    11.00000    0.01117    0.01816 =
         0.01878    0.00415    0.00484    0.00016
O11   4    0.197817    0.054197    0.156442    11.00000    0.02160    0.03053 =
         0.02880   -0.00666   -0.00124   -0.00235
O12   4    0.568321    0.052341    0.176494    11.00000    0.03150    0.02845 =
         0.03416   -0.00288    0.01807    0.00170
O13   4    0.432980    0.034128    0.374044    11.00000    0.03740    0.02149 =
         0.02053    0.00401    0.00579   -0.00556
O14   4    0.420297    0.118700    0.283753    11.00000    0.03883    0.01321 =
         0.02134   -0.00453    0.00021   -0.00079
O21   4    0.560421    0.194063    0.720264    11.00000    0.02984    0.01583 =
         0.01669   -0.00028    0.00702    0.00221
O22   4    0.715166    0.224912    0.300719    11.00000    0.01505    0.02643 =
         0.01981    0.00992    0.00420    0.00334
O23   4    0.352345    0.235577    0.269268    11.00000    0.01482    0.02241 =
         0.01938    0.00578    0.00754   -0.00075
O24   4    0.497337    0.236827    0.066884    11.00000    0.02241    0.01936 =
         0.01295    0.00185    0.00635    0.00263
O31   4    0.176736    0.177044    0.465412    11.00000    0.01419    0.02581 =
         0.02984    0.00649    0.01035   -0.00141
O32   4    0.142537    0.126870    0.659585    11.00000    0.02200    0.04834 =
         0.04229    0.02989    0.00329    0.00333
O33   4    0.867212    0.126911    0.448133    11.00000    0.01695    0.01678 =
         0.03637   -0.00702    0.00708   -0.00323
O34   4    0.919391    0.199208    0.589047    11.00000    0.01559    0.02834 =
         0.02511   -0.01141    0.00580   -0.00175
O1    4    0.535316    0.096060    0.589817    11.00000    0.04836    0.01727 =
         0.02416    0.00061    0.01355   -0.00264
H11   1    0.513990    0.096182    0.682435    11.00000    0.08868
H12   1    0.489656    0.067604    0.529660    11.00000    0.04260
O2    4    0.530871    0.111505    0.902883    11.00000    0.06486    0.10511 =
         0.09875    0.07067   -0.02517   -0.04202
H21   1    0.435169    0.082620    0.880781    11.00000    0.12455
H22   1    0.483275    0.145156    0.873858    11.00000    0.07680
O3    4    0.236254    0.032030    0.891343    11.00000    0.04752    0.03902 =
         0.02152   -0.00787    0.00001    0.00562
H31   1    0.212908    0.032127    0.983870    11.00000    0.06245
H32   1    0.338728    0.005463    0.893333    11.00000    0.09158
N1    3    0.922143    0.028598    0.652101    11.00000    0.02914    0.02330 =
         0.03356   -0.00311    0.00860   -0.00263
AFIX  33
H41   1    0.907194    0.060211    0.622846    11.00000    0.06334
H42   1    0.983451    0.028069    0.741832    11.00000    0.07443
H43   1    0.797322    0.014115    0.637140    11.00000    0.08941
AFIX   0
C1    2    0.053127    0.000882    0.576117    11.00000    0.02470    0.03642 =
         0.02512   -0.00319    0.00291    0.00204
AFIX  23
H71   1    0.076760   -0.032993    0.611837    11.00000    0.04680
H72   1    0.187528    0.017306    0.589732    11.00000    0.05236
AFIX   0
N2    3    0.077583    0.207330   -0.102105    11.00000    0.02637    0.02436 =
         0.02613    0.00370    0.00702   -0.00757
AFIX  33
H51   1    0.200643    0.217347   -0.050484    11.00000    0.04712
H52   1   -0.017169    0.231126   -0.103346    11.00000    0.06942
H53   1    0.087886    0.201532   -0.187576    11.00000    0.04216
AFIX   0
C2    2    0.013091    0.160538   -0.043494    11.00000    0.03549    0.02341 =
         0.03213    0.00417    0.02078    0.00088
AFIX  23
H81   1    0.128080    0.136884   -0.024319    11.00000    0.04979
H82   1   -0.102878    0.145336   -0.109820    11.00000    0.07372
AFIX   0
C3    2    0.949386    0.171961    0.087004    11.00000    0.02837    0.02206 =
         0.02870    0.00072    0.01236   -0.00348
AFIX  23
H91   1    1.067375    0.185813    0.154549    11.00000    0.03888
H92   1    0.838972    0.196842    0.068463    11.00000    0.03947
AFIX   0
N3    3    0.875200    0.125949    0.143511    11.00000    0.02752    0.03216 =
         0.02752    0.00462    0.01346   -0.00195
AFIX  33
H61   1    0.749483    0.117704    0.092112    11.00000    0.04871
H62   1    0.867688    0.131621    0.229616    11.00000    0.05366
H63   1    0.963979    0.100951    0.142662    11.00000    0.05474
DFIX 0.99 0.02 O1 H11 O1 H12 O2 H21 O2 H22 O3 H31 O3 H32
DFIX 0.87 0.02 N1 H41 N1 H42 N1 H43 N2 H51 N2 H52 N2 H53
DFIX 0.87 0.02 N3 H61 N3 H62 N3 H63
FMAP
HKLF 4
END
;
data_global
_journal_date_recd_electronic     2014-09-01
_journal_date_accepted     2014-09-15
_journal_name_full     'Acta Crystallographica, Section E'
_journal_year     2014
_journal_volume     70
_journal_issue     10
_journal_page_first     235
_journal_page_last     237
_journal_paper_category     GM
_journal_paper_doi     10.1107/S1600536814020704
_journal_coeditor_code     WM5057
_publ_contact_author_name     'Held, Peter'
_publ_contact_author_address
;
  Institut f\"ur Kristallographie
  Universit\"at zu K\"oln
  Greinstrasse 6
  D-50939 K\"oln
  Germany
;
_publ_contact_author_email     peter.held@uni-koeln.de
_publ_contact_author_fax     '+49-221-470-4963'
_publ_contact_author_phone     '+49-221-470-6103'
_publ_section_title
;
Crystal structure of tris(ethylenediammonium) di[praseodymium(III)] hexasulfate
hexahydrate
;
loop_
    _publ_author_name
    _publ_author_address
    'Held, Peter'
;
Institut f\"ur Kristallographie
Universit\"at zu K\"oln
Greinstrasse 6
D-50939 K\"oln
Germany
;
_publ_section_synopsis
;
The Pr^III^ cation is surrounded ninefold by five sulfate groups (two
monodentate and three chelating) and by one water molecule. The
[Pr(SO~4~)~5~(H~2~O)] groups are arranged in sheets parallel to (010); two
crystal water molecules and two ethylenediammonium cations connect the sheets
<i>via</i> O---H...O and N---H...O hydrogen bonds into a three-dimensional
framework structure.
;
