# Supplementary material for: Crystal structure of tris­(ethyl­enedi­ammonium) hexasulfatopraseodymium(III) hexa­hydrate
Source: Acta Crystallogr Sect E Struct Rep Online. 2014 Sep 20;70(Pt 10):235–7. doi: 10.1107/S1600536814020704 (PMC4257211; doi:10.1107/S1600536814020704)
Supplement: Supplementary file 2 [file e-70-00235-Isup2.hkl]

# 
# h,k,l, Fc-squared, Fo-squared, sigma(Fo-squared) and status flag 
# 
data_I
_shelx_title '  (C2H10N2)3Pr2(SO4)6*6H2O in P21/c (Nr.14)' 
_shelx_refln_list_code          4 
_shelx_F_calc_maximum      346.30 
_exptl_crystal_F_000      1148.00 
_reflns_d_resolution_high  0.7551 
 
loop_ 
 _symmetry_equiv_pos_as_xyz 
 'x, y, z' 
 '-x, y+1/2, -z+1/2' 
 '-x, -y, -z' 
 'x, -y-1/2, z-1/2' 
 
_cell_length_a     6.6174 
_cell_length_b    26.6678 
_cell_length_c    10.0264 
_cell_angle_alpha  90.000 
_cell_angle_beta  104.446 
_cell_angle_gamma  90.000 
 
_shelx_F_squared_multiplier     1.000 
 
loop_ 
 _refln_index_h 
 _refln_index_k 
 _refln_index_l 
 _refln_F_squared_calc 
 _refln_F_squared_meas 
 _refln_F_squared_sigma 
 _refln_observed_status 
   3   0   0    39514.60    42096.13   1615.49 o 
   4   0   0     5410.21     5297.93    282.95 o 
   1   1   0     1661.38     1607.87    202.56 o 
   2   1   0    11836.83    10788.51    412.42 o 
   3   1   0    17007.13    17089.44    265.51 o 
   4   1   0    19103.89    19039.76    855.63 o 
   5   1   0    21364.38    22811.08    895.42 o 
   1   2   0    13497.94    14942.75    302.57 o 
   2   2   0    25623.71    25632.53    532.21 o 
   3   2   0     4358.92     4115.19    126.41 o 
   4   2   0     5471.71     5345.17    210.12 o 
   5   2   0     4577.11     4607.56    263.82 o 
   1   3   0     5144.59     5782.52    165.44 o 
   2   3   0     6419.15     5571.35    204.01 o 
   3   3   0      976.13     1009.26     98.64 o 
   4   3   0     5712.64     5598.14    234.64 o 
   5   3   0     4856.27     5081.21    218.02 o 
   0   4   0     1221.93      539.42    486.38 o 
   1   4   0     3082.72     2851.54    122.35 o 
   2   4   0     3528.30     3107.82    116.45 o 
   3   4   0     1498.16     1584.52    105.18 o 
   4   4   0      803.22      849.63     73.20 o 
   5   4   0      955.68      886.50    150.88 o 
   6   4   0        8.65       13.89    171.98 o 
   1   5   0     7171.99     6237.93    196.18 o 
   2   5   0     9381.62     7586.35    744.40 o 
   3   5   0     4368.90     4310.62    115.44 o 
   4   5   0    12507.14    12499.42    294.18 o 
   5   5   0     1206.80     1203.42    114.94 o 
   6   5   0     2871.47     2925.89    211.95 o 
   0   6   0    26521.72    16890.17  12159.52 o 
   1   6   0    11045.52    10835.96    163.50 o 
   2   6   0    16532.90    15017.66    338.29 o 
   3   6   0      994.03      989.66     83.47 o 
   4   6   0     3048.70     3006.29    104.18 o 
   5   6   0      172.05      159.75    116.81 o 
   6   6   0      218.41      233.77    144.59 o 
   1   7   0      210.49       94.95     74.13 o 
   2   7   0    14101.55    14416.21    427.97 o 
   3   7   0    19314.79    19582.95    195.78 o 
   4   7   0     6378.79     6497.52    127.01 o 
   5   7   0     7742.55     7792.50    171.19 o 
   6   7   0     8266.90     8729.14    216.87 o 
   7   7   0     2573.57     2610.04    226.97 o 
   0   8   0    17519.74    16649.04    728.30 o 
   1   8   0    16946.33    15722.13    285.71 o 
   2   8   0    10529.25     9967.12    207.43 o 
   3   8   0     1758.65     1616.02     91.40 o 
   4   8   0      603.54      611.65     76.70 o 
   5   8   0     3159.30     3168.25     91.27 o 
   6   8   0     3735.25     3970.13    174.52 o 
   7   8   0     1650.53     1706.71    212.09 o 
   1   9   0     2188.58     2260.02     81.43 o 
   2   9   0     7272.17     7002.58    370.41 o 
   3   9   0     3824.02     3834.61    101.03 o 
   4   9   0     3291.99     3300.88    116.62 o 
   5   9   0     6144.57     6167.03    107.51 o 
   6   9   0      864.43      955.73    146.67 o 
   7   9   0     2327.15     2353.12    193.61 o 
   0  10   0     6057.61     5560.69    145.92 o 
   1  10   0      190.97      143.99     59.30 o 
   2  10   0      170.75      155.61     95.79 o 
   3  10   0      228.39      182.74     70.48 o 
   4  10   0      707.76      640.59     93.31 o 
   5  10   0     1129.92     1058.52     93.17 o 
   6  10   0      681.33      657.11    117.15 o 
   7  10   0        0.90       56.18    148.77 o 
   1  11   0      549.69      538.15     99.89 o 
   2  11   0     2649.42     2675.82     87.67 o 
   3  11   0       32.15       21.71     76.38 o 
   4  11   0     4867.88     4967.94    129.56 o 
   5  11   0     1679.82     1581.32     87.08 o 
   6  11   0     5413.26     5442.04    143.47 o 
   7  11   0      957.91      896.71    187.97 o 
   8  11   0     2602.66     2115.39    329.14 o 
   0  12   0     7535.87     6906.84    175.48 o 
   1  12   0    19511.54    18231.99    422.97 o 
   2  12   0    25234.99    24191.42    429.77 o 
   3  12   0      842.80      812.87     75.41 o 
   4  12   0    10947.14    10983.62    131.60 o 
   5  12   0        2.03      -26.27     79.44 o 
   6  12   0      794.03      820.86    117.85 o 
   7  12   0       92.92      138.49    148.61 o 
   1  13   0     2026.48     1816.98     85.08 o 
   2  13   0    13205.79    12827.36    128.55 o 
   3  13   0    21437.43    20850.47    157.96 o 
   4  13   0    20148.05    20582.44    246.24 o 
   5  13   0    18714.84    19078.08    200.34 o 
   6  13   0     9472.23     9871.17    131.23 o 
   7  13   0     5825.21     5994.90    192.26 o 
   0  14   0    50671.06    54477.54    644.84 o 
   1  14   0    49351.21    51308.80    530.02 o 
   2  14   0    24919.95    25067.68    702.78 o 
   3  14   0    22874.75    22995.61    454.84 o 
   4  14   0     7347.91     7265.43    180.35 o 
   5  14   0     1124.57     1174.59     95.82 o 
   6  14   0       22.20       26.95     89.59 o 
   7  14   0      554.26      615.97    182.84 o 
   1  15   0      551.79      354.23     74.07 o 
   2  15   0     3338.28     3039.31     84.60 o 
   3  15   0    17237.92    17671.26    157.59 o 
   4  15   0     6653.44     6835.35    118.69 o 
   5  15   0    17010.18    17373.45    157.72 o 
   6  15   0     7574.58     7585.35    112.97 o 
   7  15   0     7676.87     7655.05    189.98 o 
   0  16   0    19331.63    19020.16    597.59 o 
   1  16   0    21663.24    21994.80    377.68 o 
   2  16   0     5402.40     5376.18     90.95 o 
   3  16   0    14295.70    14412.98    283.69 o 
   4  16   0      715.30      696.53     76.38 o 
   5  16   0       73.66       58.60     91.73 o 
   6  16   0      190.44      122.41     87.84 o 
   7  16   0      573.89      749.85    169.47 o 
   1  17   0      134.50      137.48     67.11 o 
   2  17   0      938.43      929.29     86.71 o 
   3  17   0     1067.12      968.79     86.09 o 
   4  17   0        8.73       33.47     65.22 o 
   5  17   0     1337.33     1356.47     83.13 o 
   6  17   0       53.42       79.18     85.15 o 
   7  17   0     1304.59     1484.25    167.43 o 
   0  18   0     3769.84     3694.03    117.04 o 
   1  18   0      582.39      607.94     67.72 o 
   2  18   0      624.32      759.28     86.33 o 
   3  18   0      298.69      288.34     79.59 o 
   4  18   0      152.18      176.51    100.52 o 
   5  18   0     1320.25     1298.49     82.00 o 
   6  18   0       74.81       65.45    118.29 o 
   7  18   0      678.48      687.83    120.67 o 
   1  19   0       51.90       43.70     80.69 o 
   2  19   0      120.73      139.50     82.68 o 
   3  19   0      103.99       92.30     76.10 o 
   4  19   0      455.56      620.02     78.24 o 
   5  19   0     2785.28     2942.93    129.37 o 
   6  19   0     3051.69     3051.30    121.59 o 
   7  19   0     1690.44     1412.89    120.87 o 
   0  20   0    12075.33    11359.99   1506.65 o 
   1  20   0     8622.84     8803.87    112.78 o 
   2  20   0     1193.26     1194.17     84.62 o 
   3  20   0     4679.30     4516.39     92.84 o 
   4  20   0       16.19      -27.17     86.19 o 
   5  20   0       75.13       96.00     84.51 o 
   6  20   0      317.75      290.19    106.85 o 
   1  21   0     1953.85     1865.29     88.84 o 
   2  21   0     1884.34     1778.42     84.65 o 
   3  21   0     8853.98     9362.73    121.02 o 
   4  21   0     2549.21     2723.81     89.08 o 
   5  21   0     7838.08     7977.20    117.88 o 
   6  21   0     2105.82     2172.79    106.35 o 
   0  22   0     1265.78     1156.67    128.17 o 
   1  22   0     7402.31     7624.08    119.98 o 
   2  22   0       96.49      157.02     73.46 o 
   3  22   0     4404.61     4527.84    102.95 o 
   4  22   0      317.66      326.39     96.75 o 
   5  22   0      406.99      402.29     97.39 o 
   6  22   0        1.21      -87.23    120.07 o 
   1  23   0      363.89      426.25    101.40 o 
   2  23   0     1802.02     1841.48     93.21 o 
   3  23   0     1557.47     1626.91     83.37 o 
   4  23   0      780.38      801.62     95.30 o 
   5  23   0     3015.55     3089.79    113.34 o 
   6  23   0      472.59      462.26    109.86 o 
   0  24   0      382.28      548.18    119.09 o 
   1  24   0      977.84     1006.00     86.25 o 
   2  24   0      544.99      674.45     88.77 o 
   3  24   0      519.57      573.76     88.11 o 
   4  24   0      162.72       42.11     91.46 o 
   5  24   0      602.31      475.93    133.29 o 
   6  24   0      200.99      -28.51    123.25 o 
   1  25   0      807.73      876.91     95.39 o 
   2  25   0     2896.39     3065.89     91.89 o 
   3  25   0     4640.02     4647.37    110.46 o 
   4  25   0     3219.85     2946.92    100.56 o 
   5  25   0     2793.89     2740.71    102.67 o 
   0  26   0     7803.88     8393.53    245.87 o 
   1  26   0    10930.08    11835.69    119.37 o 
   2  26   0     4287.93     4555.01    116.59 o 
   3  26   0     7836.98     8058.92    127.56 o 
   4  26   0      426.24      442.77    110.49 o 
   5  26   0      206.64      356.96    113.77 o 
   1  27   0      275.44      200.07     84.30 o 
   2  27   0     1713.11     1717.20     95.27 o 
   3  27   0     5446.14     5683.27    148.79 o 
   4  27   0     2960.23     2897.48    121.07 o 
   5  27   0     8888.25     8842.22    256.66 o 
   0  28   0     5826.54     6400.79    169.83 o 
   1  28   0    14615.74    15840.62    138.62 o 
   2  28   0     5305.80     5585.41    117.79 o 
   3  28   0     5092.32     4959.84    122.06 o 
   4  28   0     1463.12     1485.47    111.79 o 
   5  28   0      217.78      129.20    114.09 o 
   1  29   0      569.35      421.57     91.80 o 
   2  29   0     4122.28     4058.58    194.11 o 
   3  29   0     3251.49     3301.93    117.13 o 
   4  29   0     4472.30     4689.42    129.75 o 
   0  30   0      220.79       94.90    143.78 o 
   1  30   0     1413.04     1366.83     89.55 o 
   2  30   0      841.01     1000.40    109.46 o 
   3  30   0     1203.53     1110.13    118.32 o 
   4  30   0     1107.72      793.29    108.91 o 
   1  31   0        1.69      -17.41    115.78 o 
   2  31   0      122.73      -54.02    181.65 o 
   3  31   0        0.20       -2.59    116.44 o 
   0  32   0      332.55      601.39    159.22 o 
   1  32   0      699.73      649.82    115.57 o 
   2  32   0       14.78       -6.17    116.93 o 
   3  32   0      354.70      247.50    108.06 o 
   1  33   0      169.68       58.97    192.32 o 
   2  33   0     1223.02     1060.87    118.94 o 
   3  33   0     2932.99     1717.25    230.79 o 
   0  34   0     6138.16     5850.99    181.20 o 
   1  34   0     4942.19     4712.17    149.62 o 
   2  34   0     2271.36     2004.33    361.33 o 
   1  35   0       13.56      342.58    227.38 o 
  -3   1   1     7156.52     6997.68    277.63 o 
  -2   1   1    40659.68    40182.96   1796.42 o 
  -1   1   1     4152.06     4292.08    153.09 o 
   1   1   1     1180.88     1087.51     83.54 o 
   2   1   1     2918.22     2740.67    100.51 o 
   3   1   1       46.68       64.83     73.60 o 
   4   1   1      365.05      384.61     72.62 o 
   5   1   1       60.74       57.75     79.65 o 
   6   1   1      225.16      242.67    161.06 o 
  -4   2   1     6889.45     6701.60    591.19 o 
  -3   2   1     9114.47     8891.24    295.10 o 
  -2   2   1     7235.57     6023.29    254.75 o 
  -1   2   1    17036.17    19424.30    277.62 o 
   0   2   1     6307.22     5119.29   1435.76 o 
   1   2   1     2066.35     1804.01    126.78 o 
   2   2   1     6563.98     6071.29    123.26 o 
   3   2   1     4815.76     4587.99    124.64 o 
   4   2   1    15758.96    15652.51    183.95 o 
   5   2   1    11676.43    12062.15    277.97 o 
   6   2   1    14737.93    15643.57    536.74 o 
  -5   3   1      729.27      693.40    218.90 o 
  -4   3   1     2608.61     2519.00    136.88 o 
  -3   3   1     6684.54     6889.27    236.49 o 
  -2   3   1    21437.50    20242.67    701.43 o 
  -1   3   1    17179.46    18827.60    262.26 o 
   0   3   1    62520.19    64670.82  22540.04 o 
   1   3   1    45189.07    40000.90    579.56 o 
   2   3   1     4513.23     3749.01    138.61 o 
   3   3   1    22349.68    22388.49    228.73 o 
   4   3   1     4485.90     4285.09    103.99 o 
   5   3   1      119.86      143.25     79.45 o 
   6   3   1      195.87      111.04    150.85 o 
  -5   4   1    28336.56    31539.39    608.40 o 
  -4   4   1    27670.04    27292.03    444.17 o 
  -3   4   1    26947.28    27845.75   1047.72 o 
  -2   4   1    12136.86    10946.55    194.91 o 
  -1   4   1       36.40        9.32     69.40 o 
   0   4   1     3439.16     2377.90    997.34 o 
   1   4   1     1192.67     1107.02     82.84 o 
   2   4   1    27038.63    27335.70    492.42 o 
   3   4   1    17463.13    18048.40    188.06 o 
   4   4   1     6503.37     6426.74    109.37 o 
   5   4   1     4337.60     4317.11    127.67 o 
   6   4   1     9761.96    10019.07    237.51 o 
   7   4   1     2400.29     2401.23    283.10 o 
  -6   5   1      652.67      698.20    218.19 o 
  -5   5   1     1564.18     1497.03    130.71 o 
  -4   5   1      338.50      375.96    110.30 o 
  -3   5   1     3382.63     3509.57    122.48 o 
  -2   5   1     3541.38     3286.19    110.09 o 
  -1   5   1    11411.02    11240.97    178.73 o 
   0   5   1    30988.63    20975.40   6528.43 o 
   1   5   1    19125.72    18329.01    569.54 o 
   2   5   1    30457.52    29513.93    624.05 o 
   3   5   1     5543.69     5124.67    105.22 o 
   4   5   1     3702.33     3800.01     98.15 o 
   5   5   1     1977.09     1827.09    108.89 o 
   6   5   1      107.12       76.40    120.47 o 
   7   5   1      264.93      298.62    173.03 o 
  -6   6   1     1282.74     1336.90    172.58 o 
  -5   6   1     2089.84     2221.14    130.26 o 
  -4   6   1      638.11      569.35     91.28 o 
  -3   6   1     4217.74     3966.80    117.87 o 
  -2   6   1      166.84      193.61     67.18 o 
  -1   6   1    33362.45    32936.18    918.93 o 
   0   6   1     3361.53     2230.78    960.18 o 
   1   6   1      767.62      716.42     70.23 o 
   2   6   1      167.04      176.33     81.41 o 
   3   6   1     2034.79     1975.84     80.94 o 
   4   6   1      132.15      121.58     68.29 o 
   5   6   1     7794.75     7742.04    124.26 o 
   6   6   1      341.02      348.05    142.58 o 
   7   6   1     2060.94     2088.63    183.05 o 
  -6   7   1      500.96      482.83    145.57 o 
  -5   7   1       73.42       74.07    114.48 o 
  -4   7   1      480.54      463.75     85.48 o 
  -3   7   1     2497.27     2453.90    116.56 o 
  -2   7   1     1534.59     1499.33     74.00 o 
  -1   7   1    10016.60     9431.52    228.35 o 
   0   7   1     6037.27     5599.02    122.16 o 
   1   7   1      206.64      264.53     66.03 o 
   2   7   1     1168.15     1037.49     85.57 o 
   3   7   1     3615.46     3631.19    103.82 o 
   4   7   1     1179.52     1256.99     88.78 o 
   5   7   1      277.24      261.54     85.25 o 
   6   7   1       53.86       45.15    113.69 o 
   7   7   1       30.42       19.05    255.09 o 
  -7   8   1       98.45      132.07    168.56 o 
  -6   8   1     3112.09     3305.75    140.98 o 
  -5   8   1      696.73      711.98    121.14 o 
  -4   8   1     6096.90     6156.08    120.22 o 
  -3   8   1     3929.74     3873.85    109.49 o 
  -2   8   1    14104.71    14265.95    306.67 o 
  -1   8   1     4135.65     3572.15     97.14 o 
   0   8   1       78.01      121.21     75.13 o 
   1   8   1     1955.52     1792.67     80.68 o 
   2   8   1        4.59      -54.82     76.14 o 
   3   8   1     2115.49     2183.34     87.52 o 
   4   8   1     6151.83     6222.57    113.48 o 
   5   8   1      903.99      841.82     82.86 o 
   6   8   1     4920.39     4862.13    135.37 o 
   7   8   1      360.63      383.75    315.84 o 
  -7   9   1     3766.97     3874.99    216.17 o 
  -6   9   1      255.20      262.28    101.29 o 
  -5   9   1      760.78      797.63    102.48 o 
  -4   9   1     2213.84     2167.95     95.83 o 
  -3   9   1     2448.88     2314.35     96.92 o 
  -2   9   1     7992.99     7172.33    214.20 o 
  -1   9   1    34401.48    36028.24    985.17 o 
   0   9   1    23136.34    21937.74    186.21 o 
   1   9   1    11349.38    10910.35    156.65 o 
   2   9   1    36635.57    37947.50    345.50 o 
   3   9   1    12057.19    12322.99    142.17 o 
   4   9   1     5308.87     5472.32    107.59 o 
   5   9   1     1548.22     1560.13     84.18 o 
   6   9   1      207.58      202.10    100.51 o 
   7   9   1       13.00       33.19    182.02 o 
  -7  10   1     4006.38     4041.47    195.83 o 
  -6  10   1     9232.09     9379.79    162.17 o 
  -5  10   1     7984.96     8036.84    132.63 o 
  -4  10   1    20650.00    21333.40    197.90 o 
  -3  10   1    24317.42    24132.65    200.91 o 
  -2  10   1    29349.32    29698.11    439.21 o 
  -1  10   1      146.58       -3.70     73.25 o 
   0  10   1     1194.82      957.71     69.17 o 
   1  10   1      151.49      138.37     89.59 o 
   2  10   1    10281.51    10126.65    125.50 o 
   3  10   1     6366.12     6152.80    102.73 o 
   4  10   1    17663.72    18252.29    222.30 o 
   5  10   1    13767.50    13808.27    132.54 o 
   6  10   1    15339.17    16039.74    451.92 o 
   7  10   1     4553.52     4588.95    188.77 o 
  -7  11   1     1614.27     1582.15    162.20 o 
  -6  11   1       23.57       68.26     88.79 o 
  -5  11   1       52.61       57.35     83.92 o 
  -4  11   1     2450.57     2375.46    104.35 o 
  -3  11   1     9541.17     8796.37    298.67 o 
  -2  11   1     9033.83     8750.10    138.24 o 
  -1  11   1    36517.48    35246.39   1335.83 o 
   0  11   1    44840.16    46624.50    685.82 o 
   1  11   1    27926.27    27487.82    194.09 o 
   2  11   1    28576.14    27470.33   1202.08 o 
   3  11   1    22209.42    21778.01    174.81 o 
   4  11   1     7188.44     7307.30    114.69 o 
   5  11   1      860.17      925.94     81.25 o 
   6  11   1      260.85      243.91    161.52 o 
   7  11   1       34.33       54.88    127.19 o 
  -8  12   1      895.00      652.20    240.78 o 
  -7  12   1     3008.91     3202.61    176.79 o 
  -6  12   1     5920.45     5939.49    210.70 o 
  -5  12   1    12830.05    13099.90    157.21 o 
  -4  12   1     6495.97     6426.45    127.52 o 
  -3  12   1    12644.87    12438.90    349.85 o 
  -2  12   1     5244.08     4829.45    217.30 o 
  -1  12   1      228.57      233.82     78.43 o 
   0  12   1     9369.32     9844.55    135.07 o 
   1  12   1     4969.97     4694.03    117.95 o 
   2  12   1     1432.10     1394.29     74.35 o 
   3  12   1     7065.53     7067.33    115.80 o 
   4  12   1      919.45      983.05     76.83 o 
   5  12   1     6889.62     7212.31    122.29 o 
   6  12   1     1276.66     1325.98    101.19 o 
   7  12   1     3272.99     3226.78    303.31 o 
  -7  13   1       17.83       23.60    146.86 o 
  -6  13   1      135.01       99.51     99.12 o 
  -5  13   1     1901.11     1975.19     97.55 o 
  -4  13   1      706.56      779.87     88.95 o 
  -3  13   1     4396.75     4363.44    106.63 o 
  -2  13   1     1730.74     1713.68     88.57 o 
  -1  13   1     5434.06     5274.78    103.76 o 
   0  13   1     2179.05     2399.60     97.22 o 
   1  13   1     7033.46     6541.21    111.79 o 
   2  13   1     2423.17     2370.35     88.60 o 
   3  13   1     3705.86     3726.73     91.38 o 
   4  13   1       20.34       39.81     75.61 o 
   5  13   1       37.67       41.92     86.07 o 
   6  13   1       11.61        4.33     75.83 o 
   7  13   1      416.36      399.92    129.88 o 
  -7  14   1       27.47      -15.67    111.43 o 
  -6  14   1     2598.94     2629.10    116.67 o 
  -5  14   1     1182.31     1149.32     95.14 o 
  -4  14   1     2354.42     2358.80     89.55 o 
  -3  14   1      377.03      361.83     77.17 o 
  -2  14   1      989.24      941.71     77.57 o 
  -1  14   1       74.31       57.09     74.17 o 
   0  14   1      772.65      661.91     74.57 o 
   1  14   1       13.32      -21.89     72.99 o 
   2  14   1     4066.84     4002.15     86.45 o 
   3  14   1        0.41       10.00     88.01 o 
   4  14   1     1185.41     1229.92     87.31 o 
   5  14   1     1071.66     1204.69     83.73 o 
   6  14   1      505.43      536.46     87.55 o 
   7  14   1      187.77      164.69    203.10 o 
  -7  15   1      504.38      474.78    127.74 o 
  -6  15   1       19.73        0.33    103.72 o 
  -5  15   1     1696.91     1676.11     89.70 o 
  -4  15   1        4.04      -30.04     83.44 o 
  -3  15   1      896.09      922.72     94.86 o 
  -2  15   1      849.21      724.44     76.05 o 
  -1  15   1     6088.93     5889.34    201.56 o 
   0  15   1     7301.67     7028.95    110.80 o 
   1  15   1    10018.42     9997.15    118.92 o 
   2  15   1    11842.00    11689.82    138.23 o 
   3  15   1     2090.19     2100.18     90.20 o 
   4  15   1     2429.80     2407.55     80.89 o 
   5  15   1      764.45      762.99     87.13 o 
   6  15   1      103.39       74.15     80.34 o 
   7  15   1      661.37      675.38    166.09 o 
  -7  16   1     3182.73     3191.62    154.30 o 
  -6  16   1     5386.08     5497.53    125.12 o 
  -5  16   1     7132.11     7349.94    127.29 o 
  -4  16   1     9438.89     9595.25    115.88 o 
  -3  16   1     4527.97     4484.39    157.88 o 
  -2  16   1    11618.37    11658.00    143.76 o 
  -1  16   1     2440.53     2400.35     84.34 o 
   0  16   1     9990.06    10243.13    119.78 o 
   1  16   1      391.01      448.54     70.66 o 
   2  16   1     2772.03     2680.14     82.68 o 
   3  16   1     1494.79     1557.45     86.89 o 
   4  16   1     8087.34     7982.17    152.40 o 
   5  16   1     5561.19     5766.49    116.13 o 
   6  16   1     7150.38     7081.47    124.61 o 
   7  16   1     3165.44     3161.13    142.12 o 
  -7  17   1     3486.00     3399.49    137.19 o 
  -6  17   1     2963.18     2908.21    116.46 o 
  -5  17   1      435.06      407.69     85.71 o 
  -4  17   1      464.93      440.50     75.03 o 
  -3  17   1     4332.33     4522.08    156.02 o 
  -2  17   1     6217.71     6295.15    110.81 o 
  -1  17   1    15781.38    15449.99    781.38 o 
   0  17   1    13290.87    13075.76    194.69 o 
   1  17   1     9825.64     9705.20    150.75 o 
   2  17   1     1698.09     1828.61     86.42 o 
   3  17   1     9131.10     9158.15    120.28 o 
   4  17   1      705.16      729.06    105.13 o 
   5  17   1     1118.06     1192.99     77.62 o 
   6  17   1      520.56      476.76    135.54 o 
   7  17   1      376.83      442.28    129.92 o 
  -7  18   1     4135.35     4031.59    163.46 o 
  -6  18   1     3164.87     3151.89    108.37 o 
  -5  18   1     8630.31     8733.18    119.11 o 
  -4  18   1     5728.77     5775.11    116.20 o 
  -3  18   1     8361.11     8533.64    175.10 o 
  -2  18   1    14233.22    14938.83    187.67 o 
  -1  18   1     4114.54     4210.73     95.93 o 
   0  18   1    10543.32    10243.55    175.26 o 
   1  18   1      416.02      411.33     88.74 o 
   2  18   1     1122.55     1156.33     86.83 o 
   3  18   1     7893.16     7960.66    128.87 o 
   4  18   1     7543.35     7704.78    127.09 o 
   5  18   1    11489.73    11955.72    141.08 o 
   6  18   1     6873.42     6936.69    118.86 o 
   7  18   1     5630.19     4571.31    150.60 o 
  -7  19   1      813.82      855.51    119.81 o 
  -6  19   1     1230.54     1267.06    114.40 o 
  -5  19   1       59.36        2.47     92.13 o 
  -4  19   1     1061.14     1092.61     82.59 o 
  -3  19   1     7024.97     6951.11    105.53 o 
  -2  19   1     2765.25     2647.26    100.27 o 
  -1  19   1     6531.04     6542.45    103.62 o 
   0  19   1     7228.66     6959.70    443.36 o 
   1  19   1     9626.64    10135.60    125.43 o 
   2  19   1     1034.53     1088.22     91.66 o 
   3  19   1     3522.74     3541.51     95.65 o 
   4  19   1      817.26      907.40     99.23 o 
   5  19   1       47.97      -26.58     92.07 o 
   6  19   1       20.00      -32.42     87.17 o 
  -7  20   1     1500.12     1168.29    152.22 o 
  -6  20   1     1415.16     1346.17    106.60 o 
  -5  20   1     4107.80     4191.97    113.80 o 
  -4  20   1      895.06      877.22     84.97 o 
  -3  20   1      649.80      649.08     82.74 o 
  -2  20   1      157.06      181.07     80.81 o 
  -1  20   1       95.20       78.01     83.56 o 
   0  20   1      458.99      436.93     85.25 o 
   1  20   1     1516.85     1412.68     95.80 o 
   2  20   1      153.78      184.82     74.02 o 
   3  20   1     1412.01     1648.46    113.93 o 
   4  20   1        2.29       16.93     77.62 o 
   5  20   1      378.85      391.40     91.53 o 
   6  20   1       70.11      134.68     96.35 o 
  -6  21   1       13.86       17.46    105.73 o 
  -5  21   1        4.37      -12.78     97.50 o 
  -4  21   1      149.37       94.22     80.14 o 
  -3  21   1     1011.23     1037.87     86.14 o 
  -2  21   1      960.46      883.93     81.86 o 
  -1  21   1      260.90      269.70     81.74 o 
   0  21   1      567.78      585.02     78.25 o 
   1  21   1     1256.32     1248.57     79.57 o 
   2  21   1        3.24       60.03     74.47 o 
   3  21   1      180.02      238.47     79.83 o 
   4  21   1        2.17       -3.67     78.29 o 
   5  21   1        0.38       13.19     93.29 o 
   6  21   1      124.48       64.31    104.70 o 
  -6  22   1     1693.99     1820.37    124.95 o 
  -5  22   1     4350.15     4368.64    112.63 o 
  -4  22   1     2953.30     3070.25    104.01 o 
  -3  22   1     3687.89     3874.69     99.70 o 
  -2  22   1     4118.30     4197.59     89.82 o 
  -1  22   1     1052.06     1034.02     81.62 o 
   0  22   1      180.61      136.75     86.95 o 
   1  22   1        4.36       -4.64     78.26 o 
   2  22   1       42.81      -31.75     78.27 o 
   3  22   1      749.53      861.16     85.78 o 
   4  22   1      746.14      802.78     89.83 o 
   5  22   1     1530.55     1488.37    110.54 o 
   6  22   1     1991.40     1983.50    108.26 o 
  -6  23   1      507.51      453.50    134.70 o 
  -5  23   1       78.38       -6.89     99.71 o 
  -4  23   1       21.67       22.14    101.24 o 
  -3  23   1      999.65      966.34    101.63 o 
  -2  23   1      874.27      976.21     91.46 o 
  -1  23   1     6042.11     6227.09     92.32 o 
   0  23   1     9977.04    10284.05    113.65 o 
   1  23   1    25572.97    26947.30    257.00 o 
   2  23   1     9665.32    10292.17    114.78 o 
   3  23   1    19847.30    20744.65    178.02 o 
   4  23   1     3026.30     3159.06    115.33 o 
   5  23   1     1202.37     1336.17    155.87 o 
   6  23   1      237.99      171.06    116.07 o 
  -6  24   1     3626.37     3204.25    171.59 o 
  -5  24   1     9982.70     9590.00    288.98 o 
  -4  24   1    10278.73    10561.13    280.27 o 
  -3  24   1    10030.31    10813.24    221.04 o 
  -2  24   1     7531.29     7624.00    110.11 o 
  -1  24   1      555.64      494.31     92.48 o 
   0  24   1     1730.40     1627.72    103.72 o 
   1  24   1      999.43     1070.27     95.47 o 
   2  24   1     2037.11     2060.73    100.52 o 
   3  24   1     4038.14     4170.30     93.04 o 
   4  24   1     3129.40     3054.13     96.84 o 
   5  24   1     6831.03     6825.19    134.82 o 
  -6  25   1      800.35      439.72    183.02 o 
  -5  25   1        1.81      -76.27    121.67 o 
  -4  25   1      470.53      326.47     88.38 o 
  -3  25   1     4722.43     4815.13    148.63 o 
  -2  25   1     1515.60     1649.40     88.96 o 
  -1  25   1    12802.60    13887.34    128.29 o 
   0  25   1     6441.30     6839.84    112.36 o 
   1  25   1    13498.46    14728.72    316.92 o 
   2  25   1     6827.70     7175.76    145.21 o 
   3  25   1     6505.17     6697.18    126.86 o 
   4  25   1     2059.47     2046.30    101.10 o 
   5  25   1     1067.55      963.63    131.29 o 
  -5  26   1     2146.01     2231.57    131.03 o 
  -4  26   1     1680.41     1616.08    117.09 o 
  -3  26   1     1792.39     1762.52    119.16 o 
  -2  26   1     3423.05     3417.69     91.76 o 
  -1  26   1     1738.36     1857.83     89.73 o 
   0  26   1      868.00      851.66     85.93 o 
   1  26   1       59.37       60.94     78.75 o 
   2  26   1      217.50       87.70     90.78 o 
   3  26   1     1552.41     1547.83     99.91 o 
   4  26   1     1399.94     1236.45    109.32 o 
   5  26   1     3685.88     3652.92    152.36 o 
  -5  27   1       70.24     -112.63    112.63 o 
  -4  27   1      197.94      244.13     98.12 o 
  -3  27   1      247.70      248.14     93.36 o 
  -2  27   1      235.24      261.95     96.44 o 
  -1  27   1      121.81      150.83     75.92 o 
   0  27   1      933.87      967.12     84.52 o 
   1  27   1      547.22      667.46     89.73 o 
   2  27   1     1222.97     1156.80     99.40 o 
   3  27   1        6.33       -0.06     90.63 o 
   4  27   1      178.71      150.41    104.41 o 
   5  27   1       21.57       62.06    116.71 o 
  -5  28   1      111.23       63.66    118.41 o 
  -4  28   1       11.88       44.75    120.17 o 
  -3  28   1      694.39      635.69     86.13 o 
  -2  28   1      227.60      225.50    102.35 o 
  -1  28   1      869.41      870.70    106.33 o 
   0  28   1      166.50      272.46     95.28 o 
   1  28   1        4.61       14.89     89.64 o 
   2  28   1       47.68      -31.72     86.93 o 
   3  28   1     1115.46     1237.90    109.28 o 
   4  28   1      452.74      722.75    138.03 o 
  -4  29   1        9.51      -20.82    115.64 o 
  -3  29   1     2798.09     2823.83    133.99 o 
  -2  29   1     1781.45     1730.67    104.70 o 
  -1  29   1     6379.50     6395.44    106.04 o 
   0  29   1     1921.14     1951.30    107.92 o 
   1  29   1     4242.16     4503.84    134.09 o 
   2  29   1      683.20      520.87    104.28 o 
   3  29   1     1817.39     1690.31    111.66 o 
   4  29   1      275.99      277.04    114.68 o 
  -4  30   1     3777.41     3565.55    119.87 o 
  -3  30   1     4624.10     4658.21    112.89 o 
  -2  30   1     3956.08     3852.05    112.52 o 
  -1  30   1      479.25      549.28    100.23 o 
   0  30   1      167.13      125.82     92.91 o 
   1  30   1      102.36      112.65     90.32 o 
   2  30   1      361.82      399.70    100.18 o 
   3  30   1     2952.28     2757.90    279.69 o 
   4  30   1     1343.34     1035.03    131.20 o 
  -4  31   1       21.65      114.36    159.00 o 
  -3  31   1      163.40      158.18    111.26 o 
  -2  31   1      202.27      354.25    104.01 o 
  -1  31   1     6026.68     6089.32    132.11 o 
   0  31   1     3298.05     3344.59    135.94 o 
   1  31   1     8412.57     8564.26    194.09 o 
   2  31   1     5737.17     6133.85    131.12 o 
   3  31   1     7696.29     7487.67    727.23 o 
  -3  32   1     4016.55     3840.89    225.50 o 
  -2  32   1     2716.06     2882.00    231.71 o 
  -1  32   1     1109.75     1161.21    110.36 o 
   0  32   1      418.91      673.39    144.66 o 
   1  32   1        2.92      186.73    105.42 o 
   2  32   1      367.16      462.21    111.94 o 
   3  32   1     1135.04      773.61    136.22 o 
  -3  33   1      725.90     1126.84    227.20 o 
  -2  33   1     3355.04     3372.82    515.78 o 
  -1  33   1     1763.82     1696.44    132.67 o 
   0  33   1     2944.52     2861.11    130.18 o 
   1  33   1      760.27      856.71    112.62 o 
   2  33   1     1050.34      884.69    144.83 o 
  -2  34   1      285.03      -42.36    118.80 o 
  -1  34   1      216.52      258.13    114.48 o 
   0  34   1       87.81      238.05    107.89 o 
   1  34   1      194.72       76.81    106.39 o 
   2  34   1       15.31      551.76    221.20 o 
  -1  35   1     1038.08      974.93    227.64 o 
   0  35   1       96.81     -240.87    240.87 o 
  -3   0   2    14768.35    15490.84    531.45 o 
  -2   0   2    20326.87    19672.17    364.19 o 
  -1   0   2      377.78      405.33    109.69 o 
   0   0   2    18095.43    14606.13   8896.92 o 
   1   0   2     4938.41     4818.45    173.36 o 
   2   0   2    26724.38    27099.47    292.79 o 
   3   0   2     4656.39     4177.06    128.94 o 
   4   0   2    15422.05    15493.53    281.55 o 
   5   0   2     1623.37     1540.34    120.72 o 
   6   0   2     1539.85     1666.73    134.23 o 
   7   0   2      325.00      401.51    375.68 o 
  -3   1   2    15186.56    15090.57    397.97 o 
  -2   1   2     8171.35     7220.87    163.14 o 
  -1   1   2    15388.75    12506.47    666.55 o 
   0   1   2       56.61      -66.88     66.88 o 
   1   1   2     1626.04     1454.57     77.07 o 
   2   1   2    11468.56    11646.23    128.54 o 
   3   1   2     8948.39     8715.43    130.35 o 
   4   1   2     8242.04     8083.89    145.66 o 
   5   1   2     2720.48     2585.52     93.41 o 
   6   1   2     6850.16     6923.42    142.10 o 
   7   1   2     2048.23     2321.09    402.40 o 
  -4   2   2     1128.11     1013.87    173.87 o 
  -3   2   2     2274.44     2236.64    144.81 o 
  -2   2   2      942.49      780.02     81.09 o 
  -1   2   2       99.77       89.26     52.73 o 
   0   2   2    15923.14    10546.68   1587.38 o 
   1   2   2     3036.05     2748.44     87.59 o 
   2   2   2    29623.02    30824.12    590.51 o 
   3   2   2     3761.52     3773.02     97.31 o 
   4   2   2     1977.57     2076.35     90.31 o 
   5   2   2       35.83       51.46     89.31 o 
   6   2   2       31.20       29.98     95.74 o 
   7   2   2      292.92      330.12    262.22 o 
  -4   3   2     4303.55     4271.22    195.26 o 
  -3   3   2     1086.54     1095.24    119.32 o 
  -2   3   2     3667.83     3580.80    113.60 o 
  -1   3   2    12682.61    12218.51    254.98 o 
   0   3   2     1619.90     1287.04     91.07 o 
   1   3   2       97.37      100.98     56.71 o 
   2   3   2       12.78       82.39     75.12 o 
   3   3   2      167.01      194.21     70.52 o 
   4   3   2      460.05      414.38     77.71 o 
   5   3   2        3.84       -8.54     71.72 o 
   6   3   2       53.69       69.40    100.62 o 
   7   3   2      391.45      444.39    259.01 o 
  -5   4   2      166.37      140.47    129.03 o 
  -4   4   2      331.22      335.19    128.48 o 
  -3   4   2     1341.44     1321.05     97.91 o 
  -2   4   2     6581.56     5772.97    128.93 o 
  -1   4   2      130.56      117.59     61.01 o 
   0   4   2    25451.88    24402.17    265.89 o 
   1   4   2     8942.53     8334.90    112.61 o 
   2   4   2     4302.80     3768.79    100.62 o 
   3   4   2     3574.19     3572.56     85.48 o 
   4   4   2     3975.81     4067.73    112.42 o 
   5   4   2     1336.37     1385.33     80.55 o 
   6   4   2     1151.79     1214.88    106.52 o 
   7   4   2       64.43      159.16    247.04 o 
  -5   5   2    10201.39    10247.27    254.62 o 
  -4   5   2    16030.88    15640.16    273.63 o 
  -3   5   2    22701.73    23160.66    399.56 o 
  -2   5   2    17228.03    16043.26    308.80 o 
  -1   5   2    20195.47    19321.27    459.80 o 
   0   5   2     4128.46     3953.97    102.47 o 
   1   5   2     9471.13     8545.69    112.01 o 
   2   5   2      543.40      539.69     68.61 o 
   3   5   2      711.71      694.22     65.88 o 
   4   5   2     4713.86     4674.28     98.56 o 
   5   5   2     4586.81     4459.88     86.54 o 
   6   5   2    12186.99    12513.22    162.83 o 
   7   5   2     2440.12     2517.96    285.03 o 
  -6   6   2     2768.28     3020.64    222.90 o 
  -5   6   2     6941.89     7022.80    210.61 o 
  -4   6   2       44.53        3.29     86.51 o 
  -3   6   2      473.13      466.10     82.55 o 
  -2   6   2    12850.55    11157.17    149.06 o 
  -1   6   2    21892.36    19870.60    449.28 o 
   0   6   2   119922.31   132693.91   2545.00 o 
   1   6   2    17709.30    15945.72    264.05 o 
   2   6   2    48575.44    46558.15   2680.94 o 
   3   6   2    14924.42    14733.93    239.11 o 
   4   6   2     9884.19    10457.00    132.21 o 
   5   6   2     1758.20     1757.99     87.23 o 
   6   6   2      889.55      858.08    104.64 o 
   7   6   2       83.43      -10.76    253.31 o 
  -6   7   2    16816.54    17513.69    255.65 o 
  -5   7   2    20873.08    21291.28    283.91 o 
  -4   7   2    25946.04    25793.40    298.90 o 
  -3   7   2    34955.99    33659.64    491.82 o 
  -2   7   2    23471.37    23522.08    201.81 o 
  -1   7   2    19506.85    18005.51    572.51 o 
   0   7   2     8033.74     7311.10    112.07 o 
   1   7   2    14880.24    14075.09    153.58 o 
   2   7   2     1649.68     1494.36     76.33 o 
   3   7   2       17.76       22.12     57.14 o 
   4   7   2     5974.18     6255.09    104.10 o 
   5   7   2     9898.28    10158.05    153.72 o 
   6   7   2    10649.01    11043.93    208.07 o 
   7   7   2     7095.36     7221.82    324.92 o 
  -6   8   2      469.92      499.01    119.36 o 
  -5   8   2        6.49       -5.13    115.59 o 
  -4   8   2        0.57        5.65     65.11 o 
  -3   8   2     6596.81     6350.24    130.05 o 
  -2   8   2      967.97      794.66     99.22 o 
  -1   8   2    13945.16    13251.96    145.97 o 
   0   8   2    22862.72    17314.36   3070.88 o 
   1   8   2    11826.98    10884.29    675.19 o 
   2   8   2    26816.84    26963.19    192.00 o 
   3   8   2     8302.96     7822.75     95.29 o 
   4   8   2    14779.51    15317.82    129.56 o 
   5   8   2     5907.82     6156.03    142.57 o 
   6   8   2     2369.60     2437.66    116.83 o 
   7   8   2      296.87      387.74    178.14 o 
  -7   9   2     2656.98     2705.09    224.84 o 
  -6   9   2     4475.97     4535.76    180.26 o 
  -5   9   2    15749.26    15947.21    229.36 o 
  -4   9   2     5315.29     5414.83    107.49 o 
  -3   9   2    15686.88    15305.42    156.94 o 
  -2   9   2    10740.61    10420.56    135.84 o 
  -1   9   2      946.00      774.38     60.89 o 
   0   9   2     1203.54      875.75     64.64 o 
   1   9   2      174.93      129.19     82.00 o 
   2   9   2        9.18       49.36     74.82 o 
   3   9   2     2100.30     1871.51     71.18 o 
   4   9   2     1814.93     1875.70     75.30 o 
   5   9   2     6701.89     7004.32    147.35 o 
   6   9   2     1375.34     1392.36    121.09 o 
   7   9   2     2990.79     2966.20    212.31 o 
  -7  10   2        1.29       34.44    151.01 o 
  -6  10   2     1485.30     1579.00    131.13 o 
  -5  10   2       23.94       29.74     77.35 o 
  -4  10   2     2120.57     2119.17     96.28 o 
  -3  10   2     2391.01     2237.71     92.34 o 
  -2  10   2     1479.42     1630.97    100.40 o 
  -1  10   2    11334.98    11069.26    154.40 o 
   0  10   2     5045.20     4856.32    105.14 o 
   1  10   2     5567.24     5014.75    100.32 o 
   2  10   2     4261.89     4206.79     91.00 o 
   3  10   2     2571.23     2605.37     80.36 o 
   4  10   2      125.24      144.25     75.33 o 
   5  10   2      438.00      459.54     86.86 o 
   6  10   2      119.80      101.64     82.83 o 
   7  10   2       82.41       64.31    161.64 o 
  -7  11   2      748.19      686.80    131.99 o 
  -6  11   2      125.15      146.24    140.84 o 
  -5  11   2      205.01      207.33     82.28 o 
  -4  11   2      121.26      114.58     96.46 o 
  -3  11   2      324.48      304.21     78.17 o 
  -2  11   2     2561.10     2340.88    161.08 o 
  -1  11   2       35.51       94.80     91.28 o 
   0  11   2     1822.20     1780.54     86.84 o 
   1  11   2     2096.88     2134.94     85.13 o 
   2  11   2     5855.15     5980.78     94.16 o 
   3  11   2      258.86      231.41     71.39 o 
   4  11   2     4623.43     4597.12     87.84 o 
   5  11   2       83.68       71.78     99.16 o 
   6  11   2      470.71      501.03    106.39 o 
   7  11   2      130.11      151.51    204.61 o 
  -8  12   2     2887.92     1631.21    861.18 o 
  -7  12   2     2541.67     2545.10    150.14 o 
  -6  12   2      656.29      679.78    105.64 o 
  -5  12   2     7410.52     7243.03    119.54 o 
  -4  12   2     1209.33     1202.20     87.15 o 
  -3  12   2     1541.04     1598.21     93.23 o 
  -2  12   2     5993.20     5800.94    166.37 o 
  -1  12   2      894.62      984.65     86.05 o 
   0  12   2    20620.56    21740.41    160.09 o 
   1  12   2     6670.12     6381.03    130.95 o 
   2  12   2    13002.69    13080.81    131.25 o 
   3  12   2     7813.18     7945.01    114.27 o 
   4  12   2     2278.05     2244.97     70.87 o 
   5  12   2     1102.59     1181.86     94.93 o 
   6  12   2        2.44       -3.95     86.68 o 
   7  12   2      457.03      454.38    157.45 o 
  -8  13   2      785.36      605.93    261.68 o 
  -7  13   2      924.51      882.48    134.91 o 
  -6  13   2     5172.52     5102.41    140.56 o 
  -5  13   2     3867.27     4016.16    121.66 o 
  -4  13   2     3306.23     3479.00    102.23 o 
  -3  13   2    10290.59    10481.15    143.53 o 
  -2  13   2     6064.05     6127.65    108.05 o 
  -1  13   2     3007.20     2820.76     88.42 o 
   0  13   2     3357.38     3298.51     85.76 o 
   1  13   2     2776.84     2610.18     79.51 o 
   2  13   2     4975.01     5109.89     94.25 o 
   3  13   2       70.18       89.94     79.53 o 
   4  13   2     3219.62     3272.75     76.95 o 
   5  13   2     9012.99     9489.80    112.49 o 
   6  13   2     6502.06     6600.61    115.40 o 
   7  13   2     5320.98     5208.33    216.21 o 
  -7  14   2     4181.90     3864.43    540.52 o 
  -6  14   2     4392.82     4674.91    139.14 o 
  -5  14   2     1321.71     1355.98     96.06 o 
  -4  14   2      250.05      343.24     84.88 o 
  -3  14   2     2371.61     2374.47     87.90 o 
  -2  14   2     1621.92     1512.43     85.45 o 
  -1  14   2    25157.19    25511.44    303.04 o 
   0  14   2    18028.37    18469.30    201.37 o 
   1  14   2    12908.28    12583.36    194.62 o 
   2  14   2     8145.94     8285.28    104.13 o 
   3  14   2     9041.72     9096.06    143.87 o 
   4  14   2     2276.28     2359.82     93.53 o 
   5  14   2       87.20       64.90     71.57 o 
   6  14   2       71.45       66.83     90.95 o 
   7  14   2      686.45      651.35    138.66 o 
  -7  15   2     1023.52     1115.43    136.33 o 
  -6  15   2     1411.02     1377.43     97.50 o 
  -5  15   2     5724.17     5717.55    110.36 o 
  -4  15   2     3592.28     3634.02    106.48 o 
  -3  15   2     8454.37     8385.19    218.56 o 
  -2  15   2     8627.84     8659.60    113.29 o 
  -1  15   2     8938.62     9176.95    116.47 o 
   0  15   2      403.51      295.13     78.48 o 
   1  15   2       64.18       50.58     66.33 o 
   2  15   2        1.05      -28.57     81.84 o 
   3  15   2     4850.36     5028.45     99.00 o 
   4  15   2     1024.37     1032.06    100.73 o 
   5  15   2     6402.25     6571.18    111.19 o 
   6  15   2     1803.16     1875.44    107.96 o 
   7  15   2     3219.69     2933.65    123.90 o 
  -7  16   2      131.47      179.90    143.62 o 
  -6  16   2      277.66      257.69     93.24 o 
  -5  16   2      718.19      827.08     88.25 o 
  -4  16   2      772.54      687.61     91.37 o 
  -3  16   2      618.39      518.89     79.50 o 
  -2  16   2      529.78      546.37     69.02 o 
  -1  16   2      231.35      221.13     73.07 o 
   0  16   2      981.93      964.17     75.43 o 
   1  16   2     1319.69     1125.62    118.86 o 
   2  16   2      594.81      578.93     85.35 o 
   3  16   2     2844.70     2864.53     84.18 o 
   4  16   2     1240.66     1397.07    115.40 o 
   5  16   2     2357.29     2425.32     99.92 o 
   6  16   2      218.73      208.97     99.02 o 
   7  16   2        7.16      -34.00    125.34 o 
  -7  17   2       38.89       25.93    167.84 o 
  -6  17   2      347.40      302.97    103.04 o 
  -5  17   2      228.28      220.78     77.51 o 
  -4  17   2      385.04      385.51     86.33 o 
  -3  17   2        5.40       15.01     79.97 o 
  -2  17   2       30.21       66.86     86.75 o 
  -1  17   2      177.61      131.22     70.19 o 
   0  17   2      382.12      443.70     67.29 o 
   1  17   2     1162.99     1193.16     69.47 o 
   2  17   2      113.83       76.06     89.18 o 
   3  17   2      730.95      719.52     85.52 o 
   4  17   2      624.12      683.73     97.95 o 
   5  17   2      239.21      179.06     99.08 o 
   6  17   2      574.50      662.73    117.04 o 
  -7  18   2      546.99      692.30    167.88 o 
  -6  18   2        2.36      -14.34     91.54 o 
  -5  18   2      599.56      645.80     93.63 o 
  -4  18   2     1032.47      961.24     99.75 o 
  -3  18   2      162.43      116.43     75.26 o 
  -2  18   2     6506.29     6821.39    103.54 o 
  -1  18   2       37.49       90.45     81.19 o 
   0  18   2     4373.97     4461.58     92.09 o 
   1  18   2     4778.24     4836.34    102.09 o 
   2  18   2     6654.55     7076.36    110.04 o 
   3  18   2     4315.78     4271.86     86.75 o 
   4  18   2     3481.68     3729.63     95.34 o 
   5  18   2     2995.83     3143.67     93.30 o 
   6  18   2      987.10     1088.48     89.01 o 
  -7  19   2     1483.59     1618.34    206.54 o 
  -6  19   2     4517.36     4389.69    121.57 o 
  -5  19   2    11505.42    11430.38    275.85 o 
  -4  19   2    17854.98    18245.49    497.21 o 
  -3  19   2    23923.46    24662.06    220.76 o 
  -2  19   2    21448.83    22206.21    203.38 o 
  -1  19   2    11855.77    12357.81    125.14 o 
   0  19   2     3833.98     3785.71     98.38 o 
   1  19   2      317.25      304.90     92.01 o 
   2  19   2     1356.40     1305.33     90.52 o 
   3  19   2     6238.30     6508.69    117.09 o 
   4  19   2     5598.92     5711.06    102.26 o 
   5  19   2     4670.83     4569.79     97.85 o 
   6  19   2     3591.33     3653.36    124.99 o 
  -7  20   2     2501.20     2008.45    142.65 o 
  -6  20   2     3948.10     3731.75    125.56 o 
  -5  20   2      375.09      317.17     92.92 o 
  -4  20   2       26.94      -75.31    100.07 o 
  -3  20   2     4840.25     4762.26    101.68 o 
  -2  20   2     2583.24     2378.84     88.07 o 
  -1  20   2    16140.91    17065.71    252.64 o 
   0  20   2    13633.78    14710.49    182.57 o 
   1  20   2    22894.71    23605.74    592.98 o 
   2  20   2    17011.57    17601.35    287.05 o 
   3  20   2    23301.03    24643.68    263.46 o 
   4  20   2     7757.18     8084.21    109.10 o 
   5  20   2     2884.16     2921.77     87.98 o 
   6  20   2     3267.27     3050.37    117.18 o 
  -6  21   2     5485.97     5507.10    199.54 o 
  -5  21   2    10177.20    10435.50    128.76 o 
  -4  21   2    11837.65    11957.23    172.20 o 
  -3  21   2    17313.57    18535.45    146.37 o 
  -2  21   2     8662.83     8737.94    103.28 o 
  -1  21   2     7404.37     7555.18    113.12 o 
   0  21   2     9388.43    10137.36    114.33 o 
   1  21   2     1819.99     1781.06     93.92 o 
   2  21   2       17.69       54.25     75.73 o 
   3  21   2     2912.06     2922.93     92.48 o 
   4  21   2     1234.81     1149.68     97.61 o 
   5  21   2     9763.03    10106.23    156.46 o 
   6  21   2     5672.26     5429.23    137.89 o 
  -6  22   2     3301.75     3287.12    156.72 o 
  -5  22   2      898.52      834.51     92.13 o 
  -4  22   2      159.34       23.11     86.26 o 
  -3  22   2     3442.20     3611.92    101.83 o 
  -2  22   2     5394.07     5359.92    132.48 o 
  -1  22   2    14914.97    15698.02    131.92 o 
   0  22   2    11665.99    11985.37    117.39 o 
   1  22   2    28032.97    28831.69    174.34 o 
   2  22   2     8957.54     9552.64    117.94 o 
   3  22   2    13642.23    14077.71    188.28 o 
   4  22   2     1625.24     1567.70     97.50 o 
   5  22   2     1496.96     1465.85    123.94 o 
   6  22   2      272.10      144.15    102.32 o 
  -6  23   2     1004.47     1131.57    134.95 o 
  -5  23   2     4654.18     4693.54    114.91 o 
  -4  23   2     1850.46     1967.49     99.90 o 
  -3  23   2     2240.42     2375.26     91.09 o 
  -2  23   2     2121.78     2387.10     95.93 o 
  -1  23   2      204.95      165.16     80.67 o 
   0  23   2      149.93      177.01     70.32 o 
   1  23   2      145.55      162.10     94.16 o 
   2  23   2       12.35      -74.22     80.33 o 
   3  23   2     1692.25     1535.39    102.76 o 
   4  23   2      667.50      558.48    100.98 o 
   5  23   2     1324.29     1201.30    106.35 o 
  -6  24   2      129.87       76.49    116.78 o 
  -5  24   2       81.17       69.82     96.04 o 
  -4  24   2      422.90      413.50    100.28 o 
  -3  24   2      527.85      469.96     82.70 o 
  -2  24   2        1.12      -62.84     89.63 o 
  -1  24   2       35.35       32.78     96.71 o 
   0  24   2      458.24      557.64     95.46 o 
   1  24   2      518.10      606.75     81.51 o 
   2  24   2      267.06      247.83     82.65 o 
   3  24   2     1127.45     1113.37     99.41 o 
   4  24   2      842.49      932.11     86.37 o 
   5  24   2     1034.58      924.44    111.48 o 
  -6  25   2      339.09      161.40    128.15 o 
  -5  25   2     1026.19     1155.29     98.05 o 
  -4  25   2       48.27       26.26     98.32 o 
  -3  25   2       69.87      118.66     95.17 o 
  -2  25   2       55.96       48.48     76.33 o 
  -1  25   2        5.03        2.58     78.51 o 
   0  25   2       15.50       36.34     90.63 o 
   1  25   2      218.58      200.80     84.04 o 
   2  25   2      543.90      489.36     88.91 o 
   3  25   2      217.70      169.63     94.19 o 
   4  25   2      146.82      160.00    103.90 o 
   5  25   2      541.22      585.55    123.61 o 
  -5  26   2        2.85      -46.41    107.87 o 
  -4  26   2     1115.73     1053.26    103.78 o 
  -3  26   2      981.66     1024.95     97.21 o 
  -2  26   2       10.48        8.10     86.68 o 
  -1  26   2     3409.20     3649.84    100.05 o 
   0  26   2     2051.89     2022.97     83.50 o 
   1  26   2     5764.85     6036.53    100.77 o 
   2  26   2     2054.94     2082.34    102.01 o 
   3  26   2     2437.10     2239.30    130.01 o 
   4  26   2     1511.81     1530.37    118.01 o 
   5  26   2      276.22      173.38    121.22 o 
  -5  27   2     5948.65     6067.77    224.60 o 
  -4  27   2     5395.87     5525.56    164.75 o 
  -3  27   2    10089.13    10636.73    162.11 o 
  -2  27   2     7805.12     8045.39    134.12 o 
  -1  27   2     2505.86     2642.82     98.92 o 
   0  27   2     2330.52     2452.46     87.65 o 
   1  27   2       18.37       39.35     90.97 o 
   2  27   2      642.99      592.41     96.77 o 
   3  27   2     2922.94     2969.07    116.80 o 
   4  27   2     1894.64     1938.38    122.80 o 
  -5  28   2      566.27      515.63    111.26 o 
  -4  28   2      292.63      326.32    105.05 o 
  -3  28   2      298.54      131.13    122.00 o 
  -2  28   2       39.67       33.69    101.38 o 
  -1  28   2     6345.50     6493.73    121.48 o 
   0  28   2     3712.30     3706.84    107.37 o 
   1  28   2     6100.38     6275.76    112.51 o 
   2  28   2     3665.89     3470.38     97.89 o 
   3  28   2     5345.55     5452.90    131.95 o 
   4  28   2     1120.31     1117.41    118.76 o 
  -4  29   2     1351.06     1287.58    129.85 o 
  -3  29   2     2036.39     2002.74    165.70 o 
  -2  29   2     2634.67     2345.78     94.46 o 
  -1  29   2      434.07      361.48     94.53 o 
   0  29   2     1941.68     2041.12    106.30 o 
   1  29   2      375.00      332.38     94.50 o 
   2  29   2      121.49      121.09    109.28 o 
   3  29   2       56.77      -73.54    105.35 o 
   4  29   2      509.83      387.32    127.77 o 
  -4  30   2      272.21       71.45    118.84 o 
  -3  30   2      219.21      106.89    113.99 o 
  -2  30   2      109.52      168.42    113.85 o 
  -1  30   2      146.54      191.44     91.61 o 
   0  30   2      654.99      560.52    106.80 o 
   1  30   2     1051.03     1072.59    118.49 o 
   2  30   2      114.94       83.34    112.44 o 
   3  30   2       48.59       46.89    108.60 o 
  -4  31   2        0.35       54.42    129.86 o 
  -3  31   2      386.86      339.70    127.25 o 
  -2  31   2      110.10       36.13    109.01 o 
  -1  31   2       94.78       76.61    115.46 o 
   0  31   2      289.48      397.05    113.00 o 
   1  31   2       16.22     -154.62    154.62 o 
   2  31   2        8.35        5.91    102.78 o 
   3  31   2       81.21      -17.44    106.59 o 
  -3  32   2     1309.32     1154.82    201.21 o 
  -2  32   2      292.25      280.31    119.88 o 
  -1  32   2     5071.38     5053.48    344.30 o 
   0  32   2     2896.05     2407.18    624.85 o 
   1  32   2     5924.48     6260.90    130.38 o 
   2  32   2     3580.19     3544.97    396.88 o 
   3  32   2     2539.00     1618.11    230.78 o 
  -3  33   2     4032.90     2561.41    234.73 o 
  -2  33   2     3985.59     3616.03    120.28 o 
  -1  33   2     2016.83     2034.64    127.70 o 
   0  33   2     1207.66     1290.65    208.81 o 
   1  33   2      114.25      110.93    128.08 o 
   2  33   2        4.74      -84.26    134.52 o 
  -2  34   2     1209.04      220.99    182.32 o 
  -1  34   2     5705.35     4563.05    832.08 o 
   0  34   2     4856.42     4913.90    151.22 o 
   1  34   2     5877.58     4420.86    165.67 o 
  -4   1   3       14.21       23.90     91.77 o 
  -3   1   3      468.68      385.53     70.06 o 
  -2   1   3      117.32      119.27     56.35 o 
  -1   1   3      767.37      725.10     81.09 o 
   0   1   3    10659.36    10046.89    133.95 o 
   1   1   3    12401.74     9959.38    803.42 o 
   2   1   3     3575.69     3232.87     82.28 o 
   3   1   3    10810.13    11161.00    103.88 o 
   4   1   3     3209.73     3329.48     93.77 o 
   5   1   3      976.02     1119.56     89.94 o 
   6   1   3       36.63       22.11     85.73 o 
   7   1   3        1.20       18.24    174.56 o 
  -4   2   3    14334.90    14128.16    476.28 o 
  -3   2   3    41824.43    44395.93    620.12 o 
  -2   2   3     4418.19     4000.26     81.02 o 
  -1   2   3     8353.67     7567.38    120.17 o 
   0   2   3      363.42      301.30     54.56 o 
   1   2   3       90.32       84.55     50.89 o 
   2   2   3     3659.14     3624.35     87.07 o 
   3   2   3      320.18      357.38     65.77 o 
   4   2   3     6740.84     6850.43     94.54 o 
   5   2   3      495.71      527.44     87.62 o 
   6   2   3     6296.84     6464.85    153.21 o 
   7   2   3     1973.02     2102.39    196.01 o 
  -5   3   3     6158.78     6148.22    333.18 o 
  -4   3   3      926.72      838.04     96.76 o 
  -3   3   3     2716.82     2729.46    102.18 o 
  -2   3   3     8774.95     7499.97    110.70 o 
  -1   3   3     1456.39     1388.80     69.19 o 
   0   3   3    29195.61    26726.86    237.98 o 
   1   3   3     9955.58     9218.37    144.06 o 
   2   3   3    35092.05    35177.16    586.20 o 
   3   3   3    28895.61    30015.29    263.20 o 
   4   3   3     9623.71     9657.90    103.26 o 
   5   3   3     7758.52     8042.48    109.25 o 
   6   3   3     1917.33     2045.30    126.96 o 
   7   3   3     1115.22     1078.96    165.38 o 
  -5   4   3     3085.80     3053.95    195.33 o 
  -4   4   3    13144.95    12474.26    195.68 o 
  -3   4   3    30457.63    30856.78    321.21 o 
  -2   4   3    20436.98    19919.16    616.54 o 
  -1   4   3    64970.08    63367.14   1094.62 o 
   0   4   3    26909.32    25530.38    173.03 o 
   1   4   3    33447.08    32029.08    959.59 o 
   2   4   3     1580.32     1568.04     78.22 o 
   3   4   3     1890.14     2014.41     86.51 o 
   4   4   3     5025.28     5135.07     98.93 o 
   5   4   3     6650.16     6643.24    100.18 o 
   6   4   3     8377.20     8879.29    178.19 o 
   7   4   3     5971.74     5915.93    179.72 o 
  -5   5   3     8254.16     8400.84    226.44 o 
  -4   5   3      317.57      320.33     91.42 o 
  -3   5   3       42.36       70.10     82.74 o 
  -2   5   3      628.74      462.75     87.43 o 
  -1   5   3     5044.23     4539.00     84.28 o 
   0   5   3     7362.16     6277.54     94.91 o 
   1   5   3     9071.58     8321.63    247.28 o 
   2   5   3    14549.94    14066.29    133.37 o 
   3   5   3    11667.10    11030.07    122.70 o 
   4   5   3     5388.67     5443.49    104.84 o 
   5   5   3     4442.12     4352.81    106.72 o 
   6   5   3      999.52     1077.24     99.46 o 
   7   5   3     1031.04     1032.42    136.07 o 
  -6   6   3     1570.87     1673.43    200.92 o 
  -5   6   3     2218.97     2178.56    140.71 o 
  -4   6   3     9378.05     9115.37    156.23 o 
  -3   6   3     7312.35     7326.33    124.49 o 
  -2   6   3    43680.37    48480.94    570.67 o 
  -1   6   3     1909.75     1606.86    126.18 o 
   0   6   3      436.08      433.66     50.10 o 
   1   6   3    28225.22    31179.30    433.29 o 
   2   6   3       13.55       27.72     56.84 o 
   3   6   3      243.38      286.20     64.40 o 
   4   6   3      288.27      335.03     73.81 o 
   5   6   3     2332.32     2324.08     84.42 o 
   6   6   3        8.16       51.71     85.64 o 
   7   6   3     1548.57     1468.41    193.03 o 
  -6   7   3        9.12       49.03    153.07 o 
  -5   7   3       79.07      103.17    138.86 o 
  -4   7   3     2783.84     2676.49    102.01 o 
  -3   7   3      270.62      275.02     75.05 o 
  -2   7   3     6267.71     6265.86    161.00 o 
  -1   7   3      358.26      300.17     46.37 o 
   0   7   3      233.22      209.85     45.08 o 
   1   7   3       46.17      112.01     64.79 o 
   2   7   3     2236.36     2292.38     70.54 o 
   3   7   3      605.74      622.19     66.15 o 
   4   7   3      196.25      230.92     79.03 o 
   5   7   3      892.63      882.72     86.35 o 
   6   7   3       50.16       78.13     85.03 o 
   7   7   3      308.97      399.00    200.59 o 
  -6   8   3     2840.43     2990.11    171.83 o 
  -5   8   3     4216.97     4127.64    153.95 o 
  -4   8   3     2256.45     2178.60     95.91 o 
  -3   8   3     8027.77     7630.59    113.67 o 
  -2   8   3    14501.61    14741.71    163.10 o 
  -1   8   3    11661.52    11368.05    375.70 o 
   0   8   3     8087.39     8400.85    111.56 o 
   1   8   3     6362.34     6182.23     87.95 o 
   2   8   3      882.59      949.21     67.54 o 
   3   8   3        5.53       31.89     66.95 o 
   4   8   3     5327.51     5422.87     97.39 o 
   5   8   3      359.90      385.67     73.02 o 
   6   8   3     5833.76     5959.04    117.07 o 
   7   8   3      661.79      598.99    203.07 o 
  -7   9   3     5823.02     6038.54    218.69 o 
  -6   9   3     2068.46     2084.67    160.25 o 
  -5   9   3    12594.60    13106.77    194.59 o 
  -4   9   3       21.59       78.37     87.41 o 
  -3   9   3       11.21       23.46     78.92 o 
  -2   9   3       11.77       20.08     68.69 o 
  -1   9   3    12017.83    12289.05    157.88 o 
   0   9   3    39882.11    41875.82    335.73 o 
   1   9   3    18944.33    18263.49    240.28 o 
   2   9   3    21819.55    21599.40    184.45 o 
   3   9   3    16852.38    17153.33    149.36 o 
   4   9   3     9373.35     9324.70    112.38 o 
   5   9   3     5513.81     5640.91    114.82 o 
   6   9   3      895.87      808.28     89.72 o 
   7   9   3       97.71      190.71    195.76 o 
  -7  10   3     2294.71     2250.94    149.46 o 
  -6  10   3     5405.79     5442.11    167.32 o 
  -5  10   3    17840.19    17971.00    227.11 o 
  -4  10   3    10829.29    11316.42    126.31 o 
  -3  10   3    10441.45    10183.14    147.33 o 
  -2  10   3    16586.29    16245.24    195.38 o 
  -1  10   3     7280.70     6836.33    164.56 o 
   0  10   3    11712.50    11696.75    129.54 o 
   1  10   3     5738.42     5629.99    208.31 o 
   2  10   3     2712.94     2745.81     71.18 o 
   3  10   3        7.54        1.64     69.64 o 
   4  10   3      464.18      432.54     72.87 o 
   5  10   3     5858.77     5923.60    109.07 o 
   6  10   3     5587.08     5701.88    128.25 o 
   7  10   3     3212.76     3035.77    183.82 o 
  -7  11   3     6530.45     6310.56    195.16 o 
  -6  11   3     4247.38     4321.95    172.12 o 
  -5  11   3     4298.79     3914.11    110.62 o 
  -4  11   3      256.91      286.03     69.74 o 
  -3  11   3      112.09      170.39     74.13 o 
  -2  11   3     1403.92     1252.83     77.66 o 
  -1  11   3    15412.42    15337.22    248.73 o 
   0  11   3    18040.22    17943.87    205.51 o 
   1  11   3    13952.64    13890.49    186.38 o 
   2  11   3    17434.16    17380.33    123.02 o 
   3  11   3    11338.38    11686.33    134.43 o 
   4  11   3     6716.61     6902.59    104.93 o 
   5  11   3     8224.95     8498.60    109.58 o 
   6  11   3     1990.22     2034.43    111.78 o 
   7  11   3      258.42      301.92    194.61 o 
  -7  12   3      223.72      197.70    151.05 o 
  -6  12   3      939.23      980.85    120.41 o 
  -5  12   3     1624.94     1594.17     82.33 o 
  -4  12   3     3136.62     3127.29    109.93 o 
  -3  12   3     1065.79     1018.05     70.09 o 
  -2  12   3    13774.46    13970.86    133.64 o 
  -1  12   3     9066.58     8432.26    204.96 o 
   0  12   3    12179.28    11657.04    155.83 o 
   1  12   3     1825.00     1891.67     77.27 o 
   2  12   3       53.11       39.53     66.13 o 
   3  12   3     2749.40     2871.06     85.38 o 
   4  12   3     2749.70     2767.73     78.20 o 
   5  12   3     9453.24     9914.36    142.79 o 
   6  12   3     3421.88     3509.48    167.38 o 
   7  12   3     5572.91     5312.01    298.16 o 
  -8  13   3      740.57      693.55    236.33 o 
  -7  13   3       68.23      145.91    180.52 o 
  -6  13   3     2639.71     2555.23    134.59 o 
  -5  13   3      154.03      173.97     87.65 o 
  -4  13   3     1231.96     1218.83     83.57 o 
  -3  13   3     3562.21     3622.84     82.27 o 
  -2  13   3      516.51      475.31     72.85 o 
  -1  13   3     1544.20     1406.91     72.88 o 
   0  13   3      930.37      847.61     78.73 o 
   1  13   3     2460.88     2382.99     74.82 o 
   2  13   3       13.66       56.85     65.23 o 
   3  13   3      220.23      215.81     63.98 o 
   4  13   3     2659.83     2698.48     79.53 o 
   5  13   3      467.45      382.54     88.51 o 
   6  13   3     2166.93     2068.10    117.27 o 
   7  13   3       25.33       35.87    147.90 o 
  -7  14   3      116.25       22.30    179.50 o 
  -6  14   3      585.87      554.34    115.83 o 
  -5  14   3      104.30       95.29     85.21 o 
  -4  14   3      148.31      135.20     72.34 o 
  -3  14   3      152.95      190.89     78.48 o 
  -2  14   3     2663.95     2681.33     78.29 o 
  -1  14   3      562.50      511.97     71.74 o 
   0  14   3       56.01       36.43     64.72 o 
   1  14   3     4074.51     4017.02     85.21 o 
   2  14   3       16.22       88.71     88.32 o 
   3  14   3     1617.32     1625.17     68.54 o 
   4  14   3      987.89     1030.24     84.08 o 
   5  14   3       11.38      -11.61     89.24 o 
   6  14   3      500.42      674.22    146.76 o 
  -7  15   3     3556.10     3612.30    203.70 o 
  -6  15   3       79.33       87.53    114.89 o 
  -5  15   3     1762.17     1747.92     92.79 o 
  -4  15   3     1998.88     1909.14     84.32 o 
  -3  15   3     1940.15     1999.70    106.18 o 
  -2  15   3     3196.04     3105.94     84.46 o 
  -1  15   3     3141.98     3339.09     94.90 o 
   0  15   3     1642.89     1573.63     75.24 o 
   1  15   3     1685.51     1707.25     74.15 o 
   2  15   3     1435.69     1474.21     89.50 o 
   3  15   3      657.31      607.86     91.02 o 
   4  15   3      313.25      390.62     85.52 o 
   5  15   3      519.44      529.18     90.87 o 
   6  15   3      106.03       68.15    125.89 o 
  -7  16   3     1606.49     1604.31    207.31 o 
  -6  16   3     2410.53     2449.87    105.66 o 
  -5  16   3    10021.29    10088.88    124.36 o 
  -4  16   3    10079.32    10518.44    146.45 o 
  -3  16   3    24801.54    25593.69    386.42 o 
  -2  16   3    23112.02    24851.66    162.33 o 
  -1  16   3     3994.86     3900.33     95.94 o 
   0  16   3     7493.45     7106.78     96.97 o 
   1  16   3      631.79      503.98     93.44 o 
   2  16   3        1.86       48.08     84.98 o 
   3  16   3     1174.23     1092.63     84.15 o 
   4  16   3     1557.68     1698.93     80.09 o 
   5  16   3     3334.09     3245.35    116.08 o 
   6  16   3     4763.23     4837.99    178.21 o 
  -7  17   3     3655.46     3828.08    193.55 o 
  -6  17   3     5607.18     5651.19    126.28 o 
  -5  17   3     3560.90     3574.22    102.09 o 
  -4  17   3     2757.97     2981.85    106.61 o 
  -3  17   3      609.84      462.85     90.52 o 
  -2  17   3       17.27        9.10     79.47 o 
  -1  17   3     3071.80     3160.41    103.58 o 
   0  17   3    14562.74    15545.88    215.00 o 
   1  17   3    19374.61    20401.49    363.30 o 
   2  17   3    23171.88    23932.35    360.86 o 
   3  17   3    32463.25    33668.16    465.61 o 
   4  17   3     7745.50     7841.04    102.43 o 
   5  17   3     3503.04     3303.61    144.94 o 
   6  17   3     1238.65     1274.92    174.23 o 
  -7  18   3     1716.59     1617.43    182.25 o 
  -6  18   3     4761.64     4329.81    168.84 o 
  -5  18   3    10888.90    11024.95    207.85 o 
  -4  18   3    13675.85    14191.33    132.15 o 
  -3  18   3    22471.97    23761.09    158.59 o 
  -2  18   3    13516.09    14369.76    134.79 o 
  -1  18   3     3408.09     3595.07    103.25 o 
   0  18   3    11316.24    11391.82    249.34 o 
   1  18   3      541.11      417.87     79.11 o 
   2  18   3     3182.97     3202.71     95.91 o 
   3  18   3      389.83      275.21     83.25 o 
   4  18   3       12.68       22.63     67.85 o 
   5  18   3     1314.32     1307.84     91.75 o 
   6  18   3     1805.49     1610.34    175.12 o 
  -7  19   3     1497.08     1511.11    150.82 o 
  -6  19   3     3797.38     3716.08    110.18 o 
  -5  19   3       44.81       23.30     97.93 o 
  -4  19   3     2583.49     2692.47    100.96 o 
  -3  19   3      551.32      423.10     73.88 o 
  -2  19   3      350.35      276.09     83.47 o 
  -1  19   3     1484.24     1511.99     94.13 o 
   0  19   3      377.94      379.21     90.24 o 
   1  19   3     7321.86     7458.11    245.57 o 
   2  19   3     4423.08     4421.84     90.98 o 
   3  19   3     4022.77     4251.83     98.42 o 
   4  19   3     4209.81     4337.34     90.81 o 
   5  19   3      727.57      804.53    124.88 o 
   6  19   3     1870.98     1857.82    110.09 o 
  -7  20   3        0.70       -4.54    159.82 o 
  -6  20   3       48.11       34.44     98.11 o 
  -5  20   3        4.58       33.44     97.74 o 
  -4  20   3      418.84      389.37     82.87 o 
  -3  20   3     1447.38     1485.38     87.62 o 
  -2  20   3     6059.41     6087.40     99.31 o 
  -1  20   3     2684.98     2772.46     84.55 o 
   0  20   3     7479.16     7852.13    149.60 o 
   1  20   3      803.19      729.04     80.63 o 
   2  20   3     3291.59     3247.83    100.94 o 
   3  20   3       52.98       -4.82     76.08 o 
   4  20   3       19.44       41.11     76.62 o 
   5  20   3     1066.54     1054.05     98.50 o 
   6  20   3      310.75      287.29    116.34 o 
  -6  21   3        1.23      -19.97    103.52 o 
  -5  21   3      196.76      173.46     83.65 o 
  -4  21   3      122.04      108.94     85.56 o 
  -3  21   3      548.29      562.34     82.78 o 
  -2  21   3      154.33      183.39     69.86 o 
  -1  21   3        3.89       91.69     73.09 o 
   0  21   3      252.80      132.88     74.20 o 
   1  21   3     1251.33     1197.16     84.61 o 
   2  21   3      425.87      380.78     93.15 o 
   3  21   3     1599.12     1602.63     91.79 o 
   4  21   3      500.72      390.01    107.54 o 
   5  21   3      616.77      630.56     95.32 o 
  -6  22   3     1071.54     1115.24    116.06 o 
  -5  22   3     1340.52     1231.08     93.14 o 
  -4  22   3     1852.43     1964.66     80.92 o 
  -3  22   3     4270.86     4372.75    102.36 o 
  -2  22   3     3526.78     3949.94    163.75 o 
  -1  22   3     3056.10     3092.66     86.42 o 
   0  22   3     4043.16     3986.36     91.04 o 
   1  22   3       11.71       84.83    133.96 o 
   2  22   3      498.42      451.50     90.75 o 
   3  22   3     1324.98     1285.06     90.43 o 
   4  22   3     3127.70     3048.94     96.04 o 
   5  22   3     1984.45     1870.81    127.80 o 
  -6  23   3     3932.99     4085.80    146.56 o 
  -5  23   3      733.44      588.20    116.34 o 
  -4  23   3       56.56       38.09     87.44 o 
  -3  23   3     1567.17     1580.14     91.21 o 
  -2  23   3     5232.26     5309.41     98.52 o 
  -1  23   3     7606.12     7664.89    108.24 o 
   0  23   3     7532.06     7957.54    114.76 o 
   1  23   3     6718.34     7085.08    198.05 o 
   2  23   3     2383.38     2571.21     96.29 o 
   3  23   3     6416.85     6682.83    125.79 o 
   4  23   3     1565.93     1781.57    132.40 o 
   5  23   3     2261.17     2423.39    131.96 o 
  -6  24   3     2225.55     2001.32    169.02 o 
  -5  24   3     5249.90     5324.59    127.45 o 
  -4  24   3     4652.94     4604.89    200.20 o 
  -3  24   3     8807.11     8950.48    205.28 o 
  -2  24   3     8504.01     8995.76    131.71 o 
  -1  24   3     1775.97     1927.94    120.10 o 
   0  24   3     8870.30     9191.40    109.90 o 
   1  24   3        8.90       30.76     84.63 o 
   2  24   3      280.03      138.65     97.15 o 
   3  24   3     3420.67     3412.27    137.56 o 
   4  24   3     1296.95     1201.01    118.78 o 
   5  24   3     6744.38     6651.55    145.14 o 
  -6  25   3     2411.19     1825.78    145.64 o 
  -5  25   3     1530.01     1367.30    107.21 o 
  -4  25   3     1349.19     1249.47     90.59 o 
  -3  25   3      417.45      329.86    104.56 o 
  -2  25   3      224.77      224.17     77.52 o 
  -1  25   3     8169.90     8655.26    160.38 o 
   0  25   3     6443.66     6696.97    141.93 o 
   1  25   3     9304.07     9831.30    107.23 o 
   2  25   3     9472.18    10096.26    149.76 o 
   3  25   3     8721.05     8745.86    321.19 o 
   4  25   3     4568.75     4303.95    128.79 o 
   5  25   3     1078.65      632.53    146.23 o 
  -5  26   3     2905.82     2977.01    124.40 o 
  -4  26   3     3275.62     3335.07    123.95 o 
  -3  26   3     1354.35     1393.37     92.02 o 
  -2  26   3     4467.75     4694.11    150.56 o 
  -1  26   3       43.20       58.90     77.25 o 
   0  26   3      607.73      688.62     77.66 o 
   1  26   3       59.34      -23.64     96.77 o 
   2  26   3        5.77       25.66    103.45 o 
   3  26   3      409.67      223.04    110.84 o 
   4  26   3      305.51      397.51    134.97 o 
  -5  27   3      175.84      202.46    111.80 o 
  -4  27   3        0.39     -104.25    104.25 o 
  -3  27   3        6.15      -46.46     90.72 o 
  -2  27   3      135.48      116.11    102.99 o 
  -1  27   3      272.59      249.38    104.42 o 
   0  27   3       36.49       21.18     96.81 o 
   1  27   3       76.03       94.72     94.85 o 
   2  27   3      445.83      329.23    101.07 o 
   3  27   3       55.12       13.86     99.74 o 
   4  27   3      349.06      306.93    159.14 o 
  -5  28   3      697.36      283.10    156.13 o 
  -4  28   3     1033.55      952.35    115.54 o 
  -3  28   3      401.52      394.39    108.36 o 
  -2  28   3      492.83      333.36    101.93 o 
  -1  28   3        7.44      -95.63     95.63 o 
   0  28   3       61.34      122.57    101.37 o 
   1  28   3      143.39      204.74     87.03 o 
   2  28   3       20.64       94.46    108.00 o 
   3  28   3        0.86       52.33    110.29 o 
   4  28   3      265.04      139.97    137.84 o 
  -4  29   3      184.60      160.56    116.81 o 
  -3  29   3       34.28      109.44    112.32 o 
  -2  29   3       41.57       77.14    108.43 o 
  -1  29   3     1296.34     1395.26     96.63 o 
   0  29   3     1161.99     1108.05     96.90 o 
   1  29   3     4442.79     4609.24    115.48 o 
   2  29   3     2612.22     2568.85    114.27 o 
   3  29   3     2477.19     2396.96    288.01 o 
  -4  30   3     4923.08     4861.32    287.50 o 
  -3  30   3     4243.62     4248.92    178.43 o 
  -2  30   3     9293.99     9297.42    190.23 o 
  -1  30   3     4349.67     4316.25    130.38 o 
   0  30   3     5697.15     5921.23    126.16 o 
   1  30   3      759.82      617.73    123.44 o 
   2  30   3      404.37      521.67    175.87 o 
   3  30   3      524.62      485.42    117.04 o 
  -4  31   3       79.06      373.45    223.00 o 
  -3  31   3      479.41      594.85    128.10 o 
  -2  31   3      724.37      799.95    101.07 o 
  -1  31   3     4140.49     4201.39    120.18 o 
   0  31   3     5043.92     5067.43    188.43 o 
   1  31   3     4533.88     4613.32    185.27 o 
   2  31   3     4632.84     4851.02    132.11 o 
  -3  32   3     4425.36     3836.60    129.69 o 
  -2  32   3     6397.77     5576.48    683.96 o 
  -1  32   3     3035.17     3068.65    173.39 o 
   0  32   3     2516.90     2432.46    130.53 o 
   1  32   3      600.59      750.36    134.58 o 
   2  32   3       21.56       61.09    115.11 o 
  -2  33   3       19.93      -26.59    130.30 o 
  -1  33   3        6.21      -49.88    115.90 o 
   0  33   3     1490.04     1545.05    115.64 o 
   1  33   3     1723.20     1359.57    135.41 o 
  -1  34   3       95.32      212.87    132.61 o 
   0  34   3      153.26     -109.98    241.41 o 
  -5   0   4    27771.71    29231.49   3631.97 o 
  -4   0   4     6728.88     6823.76    192.50 o 
  -3   0   4    26006.29    26373.27    301.50 o 
  -2   0   4       90.24      251.15    112.67 o 
  -1   0   4    31918.98    30029.46    275.16 o 
   0   0   4    10945.30     9892.30    551.93 o 
   1   0   4    41225.54    40115.11    648.26 o 
   2   0   4    43287.09    40700.00   1096.90 o 
   3   0   4    29592.68    29800.54    194.40 o 
   4   0   4    14411.77    14455.94    195.81 o 
   5   0   4     7849.57     8103.18    191.12 o 
   6   0   4     4988.43     4770.75    267.15 o 
   7   0   4     1581.69     1848.90    298.38 o 
  -5   1   4     8344.97     8461.44    407.66 o 
  -4   1   4    12840.57    12750.47    149.69 o 
  -3   1   4    37002.75    36871.45    247.42 o 
  -2   1   4    22152.98    21388.79    227.06 o 
  -1   1   4    19803.05    16863.85    145.15 o 
   0   1   4    17899.85    16590.42    576.10 o 
   1   1   4    14541.21    13676.17    131.90 o 
   2   1   4     1550.99     1492.62     64.84 o 
   3   1   4     7320.64     7321.44     79.12 o 
   4   1   4     3947.01     3897.56     91.61 o 
   5   1   4     3378.27     3358.00     96.71 o 
   6   1   4     6919.62     6984.92    139.51 o 
   7   1   4     5454.41     5565.41    234.71 o 
  -5   2   4     2897.35     2746.20    181.89 o 
  -4   2   4     2224.80     2184.81     95.33 o 
  -3   2   4      325.39      370.58     64.89 o 
  -2   2   4      880.76      909.54     91.53 o 
  -1   2   4    10313.02     9875.18   1033.35 o 
   0   2   4    28058.01    27056.75   1241.09 o 
   1   2   4    12148.34    11618.22    112.82 o 
   2   2   4    15625.38    14596.59    276.46 o 
   3   2   4    11160.41    11076.18    131.22 o 
   4   2   4    17705.83    17577.31    269.49 o 
   5   2   4     4651.38     4873.60    109.64 o 
   6   2   4     3537.54     3671.14    120.68 o 
   7   2   4     1658.83     1879.22    209.24 o 
  -5   3   4     2823.69     2861.93    174.83 o 
  -4   3   4     6416.14     6284.39    119.46 o 
  -3   3   4    11195.54    11193.56    128.89 o 
  -2   3   4    15556.87    15161.89    197.75 o 
  -1   3   4     5917.82     5283.51     97.52 o 
   0   3   4      616.83      751.33     69.17 o 
   1   3   4     1937.02     1853.44     75.04 o 
   2   3   4       27.01       39.08     56.23 o 
   3   3   4     3105.89     2911.28     79.22 o 
   4   3   4      175.46      154.17     61.86 o 
   5   3   4     2319.17     2338.64     76.26 o 
   6   3   4      640.60      577.96    129.53 o 
   7   3   4      120.32       90.09    195.29 o 
  -6   4   4     1067.06      921.94    342.29 o 
  -5   4   4     1941.48     1927.01    160.39 o 
  -4   4   4      248.30      343.40     85.22 o 
  -3   4   4      311.96      227.95     72.95 o 
  -2   4   4      531.77      477.55     79.57 o 
  -1   4   4     3040.90     2874.68     81.05 o 
   0   4   4      671.03      675.22     64.86 o 
   1   4   4        3.55        5.90     58.28 o 
   2   4   4      255.79      277.49     57.45 o 
   3   4   4       13.83       48.48     82.92 o 
   4   4   4       85.36      126.87     72.54 o 
   5   4   4        9.10        1.06     79.33 o 
   6   4   4      224.81      225.75    108.43 o 
   7   4   4       19.04       76.32    136.26 o 
  -6   5   4     2051.44     1981.34    189.50 o 
  -5   5   4     2386.48     2328.73    138.25 o 
  -4   5   4     1733.91     1642.76     95.76 o 
  -3   5   4    19842.25    19724.83    288.00 o 
  -2   5   4     9424.13     9200.15    120.27 o 
  -1   5   4     7630.04     7006.42    107.11 o 
   0   5   4     3276.00     3265.37     83.16 o 
   1   5   4     5608.80     5238.11    100.74 o 
   2   5   4     2771.60     2800.65     74.65 o 
   3   5   4        5.03       26.38     71.31 o 
   4   5   4     2220.66     2220.27     79.94 o 
   5   5   4      140.66       89.75     86.91 o 
   6   5   4      973.27     1052.55     88.11 o 
   7   5   4      578.51      509.93    142.27 o 
  -6   6   4     1812.41     1696.69    165.62 o 
  -5   6   4    10384.83    10009.70    196.79 o 
  -4   6   4       22.14       16.61     74.94 o 
  -3   6   4      175.11      153.62     65.87 o 
  -2   6   4      743.55      707.45     75.90 o 
  -1   6   4      308.07      395.47     74.34 o 
   0   6   4     4103.76     4067.01     89.05 o 
   1   6   4     6172.35     5720.06    106.96 o 
   2   6   4    12326.23    11838.32    236.90 o 
   3   6   4    15570.07    16125.45    135.52 o 
   4   6   4     8270.07     8450.75    114.74 o 
   5   6   4     7137.43     7261.35    134.38 o 
   6   6   4     2154.01     2026.16    101.71 o 
   7   6   4      553.44      638.27    128.91 o 
  -6   7   4     2205.51     2289.80    167.26 o 
  -5   7   4     3700.16     3690.81    119.10 o 
  -4   7   4    19545.46    19977.59    179.83 o 
  -3   7   4    19577.07    19612.31    271.75 o 
  -2   7   4    31602.67    32121.14    867.85 o 
  -1   7   4    50610.03    53064.14    824.52 o 
   0   7   4    23951.21    24191.58    144.92 o 
   1   7   4    14370.48    14653.26    140.49 o 
   2   7   4      630.17      723.40     68.71 o 
   3   7   4      322.50      379.13     82.81 o 
   4   7   4     2594.69     2539.47     75.39 o 
   5   7   4     4044.50     4056.04    161.38 o 
   6   7   4     5379.19     5344.54    118.82 o 
   7   7   4     3378.75     3294.21    181.65 o 
  -7   8   4     7636.84     7501.55    326.28 o 
  -6   8   4     8475.64     8864.20    215.65 o 
  -5   8   4     8639.95     8647.10    154.25 o 
  -4   8   4     5681.08     5863.45    118.13 o 
  -3   8   4      381.02      393.02     68.19 o 
  -2   8   4      601.27      659.79     67.95 o 
  -1   8   4    11621.37    11529.65    187.00 o 
   0   8   4     9850.74     9724.71    129.63 o 
   1   8   4     6681.81     6484.76     89.00 o 
   2   8   4    20143.48    20383.95    213.02 o 
   3   8   4     6740.10     6486.08    392.83 o 
   4   8   4     4258.00     4197.26    154.43 o 
   5   8   4     1503.78     1537.64     94.09 o 
   6   8   4     1182.62     1133.32    103.99 o 
   7   8   4       37.58      -18.29    196.68 o 
  -7   9   4       49.99       22.24    156.06 o 
  -6   9   4      225.36      219.98    117.48 o 
  -5   9   4       21.89       13.20     77.19 o 
  -4   9   4      719.38      714.01     96.38 o 
  -3   9   4     1128.54     1103.04     61.08 o 
  -2   9   4     3222.36     3190.94     72.28 o 
  -1   9   4     5256.35     5377.89     88.33 o 
   0   9   4      977.29      973.27     62.21 o 
   1   9   4     5644.69     5536.93    119.86 o 
   2   9   4     1009.25     1020.75     58.54 o 
   3   9   4      941.92      911.45     82.77 o 
   4   9   4      495.08      404.81     78.79 o 
   5   9   4     1651.37     1720.67     95.88 o 
   6   9   4      539.65      616.60    107.48 o 
   7   9   4     1468.46     1199.47    131.74 o 
  -7  10   4       30.09       50.61    168.61 o 
  -6  10   4       34.08       13.43    139.92 o 
  -5  10   4      166.72      188.19     74.76 o 
  -4  10   4      487.66      486.08     92.89 o 
  -3  10   4     3136.14     3129.99     76.68 o 
  -2  10   4     3066.28     3089.43     70.75 o 
  -1  10   4      181.24      166.35     74.47 o 
   0  10   4     2425.22     2908.39    295.69 o 
   1  10   4        3.60       43.11     57.83 o 
   2  10   4     1306.99     1234.95     59.15 o 
   3  10   4       60.65       27.22     65.22 o 
   4  10   4      392.70      386.95     80.81 o 
   5  10   4      312.21      347.41    131.24 o 
   6  10   4        4.92      -69.05     96.90 o 
   7  10   4      343.52      110.82    294.75 o 
  -7  11   4      273.97      340.65    164.71 o 
  -6  11   4     1678.45     1707.89    128.94 o 
  -5  11   4      640.41      683.57     78.48 o 
  -4  11   4     1465.58     1457.63     78.91 o 
  -3  11   4     2086.38     2033.25     71.00 o 
  -2  11   4      252.31      252.14     59.37 o 
  -1  11   4     4777.50     4537.54     81.45 o 
   0  11   4      576.36      613.66     58.47 o 
   1  11   4    11589.30    11781.69    120.93 o 
   2  11   4      774.08      749.03     76.51 o 
   3  11   4     2008.00     1989.37     72.69 o 
   4  11   4      118.27      150.53     78.54 o 
   5  11   4      151.07       74.66    135.33 o 
   6  11   4     2232.76     2105.24    139.95 o 
  -8  12   4     3577.31     3299.81    337.95 o 
  -7  12   4     6111.87     6279.75    227.61 o 
  -6  12   4     2222.37     2188.85    116.19 o 
  -5  12   4     5877.02     6205.00    117.76 o 
  -4  12   4      126.83      148.08     89.69 o 
  -3  12   4       33.87       44.57     69.98 o 
  -2  12   4     2011.04     2004.50     65.10 o 
  -1  12   4      440.94      437.86     75.39 o 
   0  12   4    22140.23    21854.43    335.30 o 
   1  12   4     6240.09     5600.21    115.00 o 
   2  12   4     9157.19     9713.66    142.09 o 
   3  12   4    10677.47    10896.10    158.44 o 
   4  12   4     3561.74     3621.41     88.40 o 
   5  12   4     6833.92     7209.95    273.87 o 
   6  12   4     1234.65     1194.20    135.78 o 
  -8  13   4       46.70       24.49    181.96 o 
  -7  13   4      174.30      110.18    184.92 o 
  -6  13   4     4254.92     4157.62    133.64 o 
  -5  13   4     9934.80    10091.50    143.26 o 
  -4  13   4    23673.56    23701.75    404.53 o 
  -3  13   4    21503.90    22157.96    136.80 o 
  -2  13   4    29874.26    31618.85    310.37 o 
  -1  13   4    19552.15    19340.35    200.27 o 
   0  13   4     6730.06     6229.72     93.93 o 
   1  13   4     8039.14     8003.42    124.58 o 
   2  13   4      102.11      177.25     84.63 o 
   3  13   4      425.38      264.25     80.50 o 
   4  13   4     1371.01     1458.12     74.07 o 
   5  13   4     2507.16     2421.13    146.81 o 
   6  13   4     4541.96     4522.04    152.94 o 
  -7  14   4     4810.23     5147.64    210.34 o 
  -6  14   4     7435.74     7405.00    181.20 o 
  -5  14   4     4076.44     4136.32     99.52 o 
  -4  14   4     3451.07     3554.92     81.51 o 
  -3  14   4      463.32      423.43     82.67 o 
  -2  14   4      373.06      401.21     74.91 o 
  -1  14   4     1285.87     1154.41    103.14 o 
   0  14   4     3761.33     3565.54     82.62 o 
   1  14   4    11248.92    11399.13    119.45 o 
   2  14   4    20352.24    20874.32    395.64 o 
   3  14   4    21759.65    22363.30    194.14 o 
   4  14   4    14748.72    15267.65    136.54 o 
   5  14   4    11023.57    11186.17    348.95 o 
   6  14   4     8861.33     8830.17    213.47 o 
  -7  15   4      615.88      765.13    153.41 o 
  -6  15   4     3382.09     3350.20    113.32 o 
  -5  15   4     6857.10     7010.09    112.19 o 
  -4  15   4    12861.00    12950.40    166.99 o 
  -3  15   4    18573.22    19097.95    179.27 o 
  -2  15   4    16936.96    17429.02    155.72 o 
  -1  15   4    13246.02    12968.57    110.83 o 
   0  15   4    25386.10    24984.56    248.98 o 
   1  15   4     5884.41     6007.52    273.90 o 
   2  15   4     3804.15     3936.40     93.28 o 
   3  15   4      400.69      394.36     63.26 o 
   4  15   4       44.88       62.59     64.51 o 
   5  15   4     2512.32     2505.70    105.26 o 
   6  15   4     1665.76     1570.90    140.91 o 
  -7  16   4     1888.46     1937.15    157.88 o 
  -6  16   4    11651.32    11893.16    257.04 o 
  -5  16   4     3674.57     3750.95     88.46 o 
  -4  16   4     4350.24     4268.98     77.47 o 
  -3  16   4        2.10      -93.32     93.32 o 
  -2  16   4       22.51      -13.49     87.53 o 
  -1  16   4     9161.57     9907.96    115.91 o 
   0  16   4    10088.92    10253.26    195.44 o 
   1  16   4    22942.24    24097.39    617.74 o 
   2  16   4    13296.97    13481.42    112.81 o 
   3  16   4     7696.26     7484.89    485.15 o 
   4  16   4     4247.40     4489.86     78.49 o 
   5  16   4     1320.52     1244.18     98.06 o 
   6  16   4     1416.04     1521.99    150.03 o 
  -7  17   4      370.96      210.15    209.95 o 
  -6  17   4      644.78      696.42     97.66 o 
  -5  17   4     1456.16     1463.24     77.80 o 
  -4  17   4      763.05      894.29     88.78 o 
  -3  17   4      973.88      977.29     79.97 o 
  -2  17   4     1426.71     1472.34     99.28 o 
  -1  17   4       33.80       70.53     80.70 o 
   0  17   4     4535.42     4521.39    220.64 o 
   1  17   4      438.54      375.23     95.92 o 
   2  17   4     1307.80     1330.36    103.49 o 
   3  17   4       14.65      -54.56     75.69 o 
   4  17   4      122.85      127.03     97.99 o 
   5  17   4       67.93       31.79    119.37 o 
   6  17   4        8.62       -9.95    137.72 o 
  -7  18   4      660.72      672.06    168.51 o 
  -6  18   4      782.87      740.60    103.48 o 
  -5  18   4     1426.48     1357.30     81.74 o 
  -4  18   4      518.09      442.70     98.75 o 
  -3  18   4     1679.35     1711.66     89.79 o 
  -2  18   4       11.85      -53.14     78.03 o 
  -1  18   4      215.23      235.53     74.46 o 
   0  18   4     2172.79     2060.30     81.43 o 
   1  18   4      197.69      138.87     76.52 o 
   2  18   4      817.53      847.09     68.95 o 
   3  18   4      648.07      686.74     76.23 o 
   4  18   4       15.64       39.27     83.36 o 
   5  18   4      144.48       31.93    107.64 o 
   6  18   4      243.67      169.73    144.68 o 
  -7  19   4      233.30      197.66    160.23 o 
  -6  19   4     1103.65     1153.94    104.91 o 
  -5  19   4      588.14      552.88     76.97 o 
  -4  19   4      177.79      209.51     75.39 o 
  -3  19   4     2104.10     2162.37     80.42 o 
  -2  19   4     1193.37     1200.70     80.51 o 
  -1  19   4      687.20      664.62     80.04 o 
   0  19   4     2819.09     2838.82     82.59 o 
   1  19   4     1729.73     1708.56     81.98 o 
   2  19   4     2677.34     2652.51     89.30 o 
   3  19   4     1091.19     1192.59     89.26 o 
   4  19   4       22.12      -36.17    135.99 o 
   5  19   4      622.90      540.53    152.75 o 
  -7  20   4     1711.25     1532.59    147.71 o 
  -6  20   4     6074.19     5843.13    115.89 o 
  -5  20   4     1954.70     1861.54    102.51 o 
  -4  20   4     3182.77     3487.60    119.61 o 
  -3  20   4      335.32      297.80     86.39 o 
  -2  20   4       63.60       83.97     68.95 o 
  -1  20   4     3550.74     3548.66     88.72 o 
   0  20   4     4242.84     4228.26     85.34 o 
   1  20   4     7146.48     7320.50    107.35 o 
   2  20   4     4476.68     4770.51    123.89 o 
   3  20   4     7066.08     7309.54    128.73 o 
   4  20   4     4154.06     4341.37    111.54 o 
   5  20   4     1153.60     1224.30    123.06 o 
  -6  21   4      890.29      768.98    101.15 o 
  -5  21   4     4151.52     4019.63    177.25 o 
  -4  21   4     4868.46     4586.19    564.10 o 
  -3  21   4    11459.94    12377.39    140.65 o 
  -2  21   4    15568.72    16475.69    234.53 o 
  -1  21   4     3101.95     3208.81     81.08 o 
   0  21   4     7785.14     7960.33    102.42 o 
   1  21   4       24.70       16.11    101.45 o 
   2  21   4       65.53       95.49     95.89 o 
   3  21   4      579.83      463.36    103.02 o 
   4  21   4     1420.30     1590.54    151.49 o 
   5  21   4     3490.13     3404.08    135.73 o 
  -6  22   4     2178.80     2379.85    126.40 o 
  -5  22   4       58.78      123.86     87.67 o 
  -4  22   4     1371.98     1502.62     91.78 o 
  -3  22   4       27.45       -6.04     88.78 o 
  -2  22   4      498.22      608.62     87.66 o 
  -1  22   4      256.92      297.29     81.85 o 
   0  22   4      315.43      422.71     93.68 o 
   1  22   4      681.58      753.36    100.18 o 
   2  22   4     1462.50     1566.66     91.57 o 
   3  22   4     4426.28     4444.98     99.27 o 
   4  22   4     2681.33     2627.14    121.32 o 
   5  22   4     2344.36     2328.75    271.66 o 
  -6  23   4       37.29       44.41     99.94 o 
  -5  23   4       55.21       15.10    101.44 o 
  -4  23   4       38.04       -0.32     91.44 o 
  -3  23   4      192.16      268.13     80.36 o 
  -2  23   4      592.28      560.59     85.75 o 
  -1  23   4      151.88      268.49     83.67 o 
   0  23   4      490.81      572.55    100.35 o 
   1  23   4      152.70      122.75     81.62 o 
   2  23   4      433.88      448.85     91.02 o 
   3  23   4       70.49       93.06    107.26 o 
   4  23   4        7.67      -48.39    103.11 o 
   5  23   4     1328.89     1401.86    134.74 o 
  -6  24   4       16.40      -18.34    104.96 o 
  -5  24   4       73.95      129.30    100.39 o 
  -4  24   4      327.65      350.56     98.38 o 
  -3  24   4      125.61      114.02     89.43 o 
  -2  24   4        0.02      -42.24     87.52 o 
  -1  24   4       84.00      -45.30     89.14 o 
   0  24   4      344.78      235.91     97.67 o 
   1  24   4       91.71       92.34     86.42 o 
   2  24   4      104.48       48.49    141.68 o 
   3  24   4      396.25      411.37    106.13 o 
   4  24   4     1030.06      621.04    111.82 o 
   5  24   4      499.18      564.67    155.21 o 
  -6  25   4      633.67      641.32    207.48 o 
  -5  25   4     1492.39     1459.86    127.60 o 
  -4  25   4     1764.11     1770.72    134.67 o 
  -3  25   4     6296.90     6753.38    107.51 o 
  -2  25   4     3669.64     3769.18     97.02 o 
  -1  25   4     3215.46     3325.83     98.58 o 
   0  25   4     5079.25     5172.63    104.59 o 
   1  25   4      366.74      443.47    104.08 o 
   2  25   4      280.58      153.70    125.53 o 
   3  25   4       14.32      -21.58    127.22 o 
   4  25   4        7.87       30.43    124.34 o 
  -5  26   4     1048.41     1155.03    118.14 o 
  -4  26   4     1750.31     1829.12    120.47 o 
  -3  26   4      319.20      270.60    101.93 o 
  -2  26   4        8.25       52.48    104.04 o 
  -1  26   4     3551.99     3776.00    115.93 o 
   0  26   4     2496.77     2448.42    104.22 o 
   1  26   4     5533.85     6094.87    120.40 o 
   2  26   4     6144.53     6031.25    131.42 o 
   3  26   4     4716.16     4696.30    131.02 o 
   4  26   4     4191.99     3340.90    450.59 o 
  -5  27   4     4477.74     4391.26    135.86 o 
  -4  27   4     5410.13     5502.41    194.59 o 
  -3  27   4     6101.20     5963.05    141.76 o 
  -2  27   4    10100.89    10301.39    122.06 o 
  -1  27   4     6184.23     6694.18    132.86 o 
   0  27   4    11319.80    11681.95    208.11 o 
   1  27   4     2895.08     3073.87    113.77 o 
   2  27   4     2827.25     3098.02    402.43 o 
   3  27   4       34.60      -35.57    118.71 o 
   4  27   4       47.03       19.09    118.40 o 
  -5  28   4     2205.19     1751.43    134.51 o 
  -4  28   4     1876.98     1771.16    125.07 o 
  -3  28   4      255.67      164.31    102.44 o 
  -2  28   4       10.43       47.46    104.03 o 
  -1  28   4     2474.29     2410.09    108.95 o 
   0  28   4     3377.59     3518.63    122.51 o 
   1  28   4     5527.56     5661.59    273.23 o 
   2  28   4     6209.47     6252.02    203.65 o 
   3  28   4     7667.86     7964.63    312.63 o 
  -4  29   4     5456.29     5046.87    152.78 o 
  -3  29   4     8830.24     8869.09    164.92 o 
  -2  29   4    10097.29    10276.25    194.42 o 
  -1  29   4     8140.15     8650.68    141.20 o 
   0  29   4     4449.20     4724.33    183.80 o 
   1  29   4     1871.68     2032.43    115.08 o 
   2  29   4      466.32      333.78    112.29 o 
   3  29   4      236.71      202.65    110.16 o 
  -4  30   4       24.42       73.67    130.86 o 
  -3  30   4       54.39      123.37    111.46 o 
  -2  30   4       32.21       79.55     99.94 o 
  -1  30   4        5.56      172.84     99.67 o 
   0  30   4      925.00      766.87    111.13 o 
   1  30   4      619.96      635.16    147.46 o 
   2  30   4     2431.03     2520.04    394.60 o 
  -3  31   4      157.94      200.43    150.21 o 
  -2  31   4       60.20       -8.49    118.14 o 
  -1  31   4      253.32      412.78    126.49 o 
   0  31   4      186.98       83.56    114.94 o 
   1  31   4      106.13      100.45    119.90 o 
   2  31   4       36.67      -28.73    107.67 o 
  -3  32   4      272.13       13.76    165.78 o 
  -2  32   4     1138.83     1044.28    166.72 o 
  -1  32   4      155.83      -39.92    118.58 o 
   0  32   4        4.70      -51.08    127.64 o 
   1  32   4      145.75       28.07    138.35 o 
  -2  33   4     2296.79     2029.05    391.48 o 
  -1  33   4     1298.62      928.97    122.60 o 
   0  33   4     1344.98      888.07    140.83 o 
  -5   1   5     3720.21     3799.98    109.22 o 
  -4   1   5      244.80      260.44     71.52 o 
  -3   1   5      156.93      134.48     63.60 o 
  -2   1   5      612.57      650.12     82.53 o 
  -1   1   5      114.82      169.83     75.68 o 
   0   1   5     1800.79     1659.56     82.34 o 
   1   1   5      780.64      806.63     73.88 o 
   2   1   5      120.25      121.09     58.46 o 
   3   1   5     1572.68     1560.10     69.17 o 
   4   1   5      566.57      549.25     70.89 o 
   5   1   5     2865.54     2783.85     93.01 o 
   6   1   5      398.82      431.37    104.16 o 
  -6   2   5      274.86      281.51    186.19 o 
  -5   2   5     2882.83     2745.63    108.61 o 
  -4   2   5      619.65      534.00     68.85 o 
  -3   2   5    16157.65    15745.02    125.38 o 
  -2   2   5     8882.70     8258.90    108.59 o 
  -1   2   5    22655.51    21055.85    289.90 o 
   0   2   5    13216.77    12644.47    135.39 o 
   1   2   5    18934.71    17909.49    173.01 o 
   2   2   5      218.29      235.08     55.61 o 
   3   2   5     3597.54     3651.20     86.27 o 
   4   2   5     2251.71     2277.55     87.48 o 
   5   2   5      603.96      627.39     69.12 o 
   6   2   5     3128.63     3418.34    197.10 o 
  -6   3   5     6312.26     6842.08    288.04 o 
  -5   3   5    18113.62    18022.09    321.50 o 
  -4   3   5     3157.43     3173.43    102.30 o 
  -3   3   5     3262.05     3089.30     85.49 o 
  -2   3   5       57.25       66.24     62.65 o 
  -1   3   5     5288.24     5320.73     85.76 o 
   0   3   5    21243.05    21180.31    150.75 o 
   1   3   5     9532.76     9070.39    117.12 o 
   2   3   5    25936.98    25545.65    200.50 o 
   3   3   5    16187.43    16830.71    116.26 o 
   4   3   5     7600.96     7650.62    116.61 o 
   5   3   5    10119.55    10741.00    122.49 o 
   6   3   5     2374.85     2444.04    164.07 o 
  -6   4   5     4934.05     5187.67    277.90 o 
  -5   4   5    10088.10    10239.52    157.53 o 
  -4   4   5    14442.79    14722.63    223.91 o 
  -3   4   5    29859.63    30113.86    170.63 o 
  -2   4   5    18961.37    18272.85    192.99 o 
  -1   4   5    31077.59    30420.94    256.86 o 
   0   4   5    11720.05    12091.65    110.66 o 
   1   4   5    13116.18    12829.97    135.48 o 
   2   4   5       31.78      100.01     58.42 o 
   3   4   5     6367.67     6389.69     98.85 o 
   4   4   5      166.67      307.71     94.15 o 
   5   4   5      583.26      604.88     78.97 o 
   6   4   5     1495.79     1395.60    103.78 o 
  -6   5   5     4215.63     4128.80    186.88 o 
  -5   5   5     8262.91     8078.71    144.06 o 
  -4   5   5     1864.56     1915.67    111.75 o 
  -3   5   5     5287.23     5200.02     94.30 o 
  -2   5   5      774.80      759.30     62.31 o 
  -1   5   5      940.86      933.04     64.06 o 
   0   5   5     6953.97     6936.91     96.13 o 
   1   5   5     9204.76     8926.66    478.72 o 
   2   5   5     6952.81     6876.96    111.51 o 
   3   5   5    13779.80    14637.30    175.55 o 
   4   5   5     7955.72     8335.10    115.91 o 
   5   5   5     6667.41     6957.83    115.31 o 
   6   5   5     2236.18     2311.31    104.16 o 
  -6   6   5      541.14      477.13    146.31 o 
  -5   6   5      729.81      713.79     76.00 o 
  -4   6   5     4676.88     4686.68    103.69 o 
  -3   6   5      256.35      246.83     65.07 o 
  -2   6   5    13075.71    13443.57    166.79 o 
  -1   6   5     2647.60     2500.53     85.56 o 
   0   6   5     3142.21     2856.05     71.66 o 
   1   6   5     1455.80     1426.24     66.85 o 
   2   6   5      161.39      150.75     65.67 o 
   3   6   5      429.99      359.06     73.76 o 
   4   6   5      171.37      182.64     73.09 o 
   5   6   5      382.55      370.72     88.08 o 
   6   6   5      850.91      828.86    106.63 o 
  -7   7   5      201.94      145.92    207.00 o 
  -6   7   5      194.93      208.24    142.05 o 
  -5   7   5     3104.89     3067.68     96.96 o 
  -4   7   5        0.29      -27.66     89.37 o 
  -3   7   5     3501.22     3541.59     94.30 o 
  -2   7   5      327.06      359.61     72.18 o 
  -1   7   5      563.43      528.81     74.18 o 
   0   7   5       56.97       88.62     65.41 o 
   1   7   5      725.33      663.42     66.89 o 
   2   7   5     2126.99     2129.17     80.46 o 
   3   7   5     4699.03     4757.56     90.54 o 
   4   7   5       75.25       15.62     90.52 o 
   5   7   5      402.15      427.12     81.62 o 
   6   7   5      262.74      260.64    124.77 o 
  -7   8   5       47.13       60.56    155.83 o 
  -6   8   5       20.01      -11.47    140.68 o 
  -5   8   5     3372.72     3307.78    102.90 o 
  -4   8   5      550.77      510.14     77.49 o 
  -3   8   5    19015.61    19182.37    233.36 o 
  -2   8   5      790.95      730.24     68.90 o 
  -1   8   5     3740.44     3415.87     99.74 o 
   0   8   5      371.15      373.35     67.16 o 
   1   8   5     4312.23     4009.56     82.56 o 
   2   8   5        6.09       22.38    101.97 o 
   3   8   5      137.77      163.58     84.56 o 
   4   8   5      357.40      329.16     77.34 o 
   5   8   5       13.01       12.28    131.61 o 
   6   8   5      947.32      899.53     87.28 o 
  -7   9   5     8476.40     8507.54    253.00 o 
  -6   9   5     3429.91     3627.17    165.77 o 
  -5   9   5     9236.17     9225.86    127.83 o 
  -4   9   5      617.68      651.26     72.94 o 
  -3   9   5     1914.33     1918.75     82.32 o 
  -2   9   5      423.96      360.85     71.70 o 
  -1   9   5      885.83      967.95     60.10 o 
   0   9   5      388.89      323.31     63.08 o 
   1   9   5     1884.98     1845.25     72.91 o 
   2   9   5     4543.49     4598.09    125.85 o 
   3   9   5     7932.10     7934.92    124.93 o 
   4   9   5     4297.22     4408.21     88.58 o 
   5   9   5     5964.08     6215.85    147.35 o 
   6   9   5     2280.84     2169.73     98.41 o 
  -7  10   5      144.16       73.19    181.84 o 
  -6  10   5       29.74        2.67    107.44 o 
  -5  10   5     2007.46     2004.03    102.07 o 
  -4  10   5     6336.32     6626.86    106.75 o 
  -3  10   5    22019.02    23296.47    299.29 o 
  -2  10   5    17169.59    17603.72    127.70 o 
  -1  10   5    33054.58    33670.68    382.63 o 
   0  10   5    11597.47    11400.58     98.28 o 
   1  10   5    16320.95    16725.78    120.97 o 
   2  10   5     2893.23     2734.88     81.34 o 
   3  10   5      386.35      397.52     77.59 o 
   4  10   5      411.16      477.80     77.04 o 
   5  10   5     2123.97     1578.38    683.47 o 
   6  10   5     2838.59     2864.19    127.34 o 
  -7  11   5     6596.62     6602.61    206.58 o 
  -6  11   5     9318.25     9214.95    144.14 o 
  -5  11   5    12237.57    12266.26    140.37 o 
  -4  11   5     6020.21     6172.27    114.91 o 
  -3  11   5     3066.30     2955.69     78.05 o 
  -2  11   5     1255.62     1231.94     66.48 o 
  -1  11   5      766.82      790.74     74.41 o 
   0  11   5     1148.42     1102.01     60.00 o 
   1  11   5     8248.39     8476.44     96.08 o 
   2  11   5    16621.30    16345.42    149.82 o 
   3  11   5    15946.98    15751.95    136.64 o 
   4  11   5     6444.73     6643.61    105.00 o 
   5  11   5     4432.67     4389.32     96.76 o 
   6  11   5     3497.62     3642.72    142.80 o 
  -8  12   5      563.41      435.58    214.79 o 
  -7  12   5       96.66      189.65    147.29 o 
  -6  12   5     1004.42     1003.83    121.46 o 
  -5  12   5     1710.06     1810.31     96.33 o 
  -4  12   5     9930.00    10307.11    143.29 o 
  -3  12   5    10819.67    10655.33    267.92 o 
  -2  12   5     9349.91     9251.04    163.52 o 
  -1  12   5      179.37      142.44     70.69 o 
   0  12   5     6605.32     6426.59     78.55 o 
   1  12   5      220.53      285.56     67.14 o 
   2  12   5      911.70      766.06    115.39 o 
   3  12   5        2.27        4.17     87.31 o 
   4  12   5      286.29      298.41     70.88 o 
   5  12   5      292.20      313.27     93.32 o 
   6  12   5      258.08      419.81    197.29 o 
  -7  13   5       48.47       37.80    176.33 o 
  -6  13   5     2512.38     2643.57    130.39 o 
  -5  13   5      313.55      346.85     79.58 o 
  -4  13   5     2360.68     2440.33     73.89 o 
  -3  13   5       37.07       34.98     76.39 o 
  -2  13   5     1685.85     1749.61     73.07 o 
  -1  13   5      179.17      154.41     59.86 o 
   0  13   5      248.96      156.50     71.80 o 
   1  13   5     1416.46     1359.24     73.14 o 
   2  13   5     4081.79     4159.89     86.64 o 
   3  13   5     1679.85     1749.45    104.51 o 
   4  13   5     2093.15     2052.20    109.13 o 
   5  13   5        7.34       -1.72    107.72 o 
   6  13   5      547.70      408.68    201.02 o 
  -7  14   5      341.18      280.99    128.49 o 
  -6  14   5      116.74       54.20    104.62 o 
  -5  14   5     1629.17     1666.46     91.38 o 
  -4  14   5       28.59        8.51     60.66 o 
  -3  14   5     2842.08     2751.90     99.86 o 
  -2  14   5      386.90      377.11     69.62 o 
  -1  14   5     3385.76     3527.32     78.43 o 
   0  14   5       10.19       46.28     69.21 o 
   1  14   5     1161.13     1153.01     67.87 o 
   2  14   5       64.51       50.34     63.86 o 
   3  14   5      358.66      525.33     86.35 o 
   4  14   5       51.63       81.98    116.75 o 
   5  14   5       89.88       45.15    107.07 o 
   6  14   5       89.27       81.49    123.79 o 
  -7  15   5      785.09      807.44    130.06 o 
  -6  15   5     1482.32     1469.23    101.76 o 
  -5  15   5     5293.44     5390.27    115.23 o 
  -4  15   5     1268.23     1330.75     96.34 o 
  -3  15   5     9599.97     9623.67    121.16 o 
  -2  15   5     1182.88     1090.05     87.26 o 
  -1  15   5      316.02      301.56     66.97 o 
   0  15   5     3157.62     3322.44     81.51 o 
   1  15   5     1956.54     1992.60     77.53 o 
   2  15   5     3772.62     3603.80     71.48 o 
   3  15   5     8106.14     8448.67    158.78 o 
   4  15   5     4111.03     4330.63    134.36 o 
   5  15   5     4633.25     4532.76    136.18 o 
   6  15   5      555.04      384.46    118.75 o 
  -7  16   5      124.92      185.00    164.71 o 
  -6  16   5     1159.97     1079.65    100.09 o 
  -5  16   5     4900.99     4914.24    105.23 o 
  -4  16   5     2439.87     2591.48     88.81 o 
  -3  16   5    10444.04    10468.45    162.66 o 
  -2  16   5     6489.07     6558.79     94.76 o 
  -1  16   5    14652.56    15562.64    328.70 o 
   0  16   5    10730.53    10628.71    104.50 o 
   1  16   5     6065.05     6107.89     84.85 o 
   2  16   5     5293.03     5205.96     82.76 o 
   3  16   5      425.54      502.37     74.46 o 
   4  16   5       88.20       30.15     89.95 o 
   5  16   5      579.77      583.21    108.21 o 
  -7  17   5     5809.56     5735.64    262.08 o 
  -6  17   5     7013.09     7034.89    178.26 o 
  -5  17   5     4565.90     4748.47     96.38 o 
  -4  17   5     2886.20     3036.54     88.71 o 
  -3  17   5       65.43       21.06     65.74 o 
  -2  17   5      827.22      696.34     73.45 o 
  -1  17   5     6013.96     5668.32    105.55 o 
   0  17   5     5969.60     5831.00    176.84 o 
   1  17   5     6387.94     6550.34    136.49 o 
   2  17   5     6448.96     6664.50    101.03 o 
   3  17   5     5001.47     5378.71     80.89 o 
   4  17   5     6078.47     6294.41    116.54 o 
   5  17   5     5907.52     5728.88    113.93 o 
  -7  18   5       33.91       56.87    121.92 o 
  -6  18   5      923.50      833.64    113.40 o 
  -5  18   5     1799.68     1633.10     95.62 o 
  -4  18   5     3081.13     3373.99     94.91 o 
  -3  18   5     9412.83     9615.13    284.48 o 
  -2  18   5    17457.77    18144.53    151.48 o 
  -1  18   5    12911.90    12794.24    246.00 o 
   0  18   5    32118.89    33196.37    157.51 o 
   1  18   5     5408.35     5457.06    121.27 o 
   2  18   5     8158.17     8376.16    114.06 o 
   3  18   5       19.72       64.40     71.36 o 
   4  18   5        1.63      -23.55     83.07 o 
   5  18   5     3850.97     4081.38    163.47 o 
  -7  19   5      545.42      487.31    137.12 o 
  -6  19   5     5352.81     5347.14    138.92 o 
  -5  19   5     2155.37     2106.79     89.67 o 
  -4  19   5     3014.61     2951.46     83.51 o 
  -3  19   5      335.53      325.09     70.28 o 
  -2  19   5      690.30      687.89     88.08 o 
  -1  19   5     2026.71     1943.46     80.86 o 
   0  19   5     3435.41     3451.14    101.32 o 
   1  19   5     2377.42     2542.88     99.09 o 
   2  19   5     4924.68     5355.57     94.62 o 
   3  19   5     5263.30     5376.16    101.96 o 
   4  19   5     4900.54     5132.13    114.60 o 
   5  19   5     1833.94     1916.08    162.33 o 
  -7  20   5      222.97      448.88    201.86 o 
  -6  20   5     1484.75     1382.87    113.23 o 
  -5  20   5     1222.01     1172.15     80.78 o 
  -4  20   5     2507.72     2457.25     91.24 o 
  -3  20   5      754.64      831.92     84.97 o 
  -2  20   5     1673.34     1683.23    120.50 o 
  -1  20   5      494.61      555.21     86.77 o 
   0  20   5     1280.91     1293.87    107.39 o 
   1  20   5      266.65      300.04     82.93 o 
   2  20   5      181.20      129.94     73.44 o 
   3  20   5      144.36       11.83    120.97 o 
   4  20   5      319.55      298.92    110.47 o 
   5  20   5       42.70       56.68    162.75 o 
  -6  21   5      766.99      717.93    109.50 o 
  -5  21   5      486.58      414.18     88.72 o 
  -4  21   5       56.04       23.05     84.55 o 
  -3  21   5       78.20       47.40     86.77 o 
  -2  21   5       68.04      106.37    123.37 o 
  -1  21   5        4.37      -80.10     88.95 o 
   0  21   5      718.81      826.52     92.93 o 
   1  21   5        1.17      -74.45     74.45 o 
   2  21   5      310.89      273.98     73.33 o 
   3  21   5      283.35      234.13     97.76 o 
   4  21   5        9.29       71.58    129.65 o 
   5  21   5      356.26      232.28    179.80 o 
  -6  22   5      184.94      199.58    101.48 o 
  -5  22   5      911.38      900.40    102.27 o 
  -4  22   5     1206.84     1170.78     95.05 o 
  -3  22   5     5587.43     5608.62    118.80 o 
  -2  22   5     3273.02     3380.88     87.14 o 
  -1  22   5     1139.69     1271.31    189.43 o 
   0  22   5     4623.80     4804.36    112.02 o 
   1  22   5      274.61      260.51     94.02 o 
   2  22   5      526.95      579.57     88.55 o 
   3  22   5      177.03      126.48     96.25 o 
   4  22   5      146.82      250.24    104.47 o 
  -6  23   5     5809.32     5276.12    200.41 o 
  -5  23   5     3235.48     3154.38    105.57 o 
  -4  23   5     5998.84     6227.33    136.02 o 
  -3  23   5     3178.39     3237.16    137.96 o 
  -2  23   5     3690.99     3579.91     93.10 o 
  -1  23   5      175.24      163.41    123.77 o 
   0  23   5      906.25     1020.80     90.39 o 
   1  23   5     2822.15     2932.01    106.68 o 
   2  23   5     8327.75     8652.15    111.43 o 
   3  23   5     7702.36     7970.74    135.41 o 
   4  23   5     6136.13     6027.53    175.87 o 
  -6  24   5      328.13      180.99    111.75 o 
  -5  24   5     1310.97     1380.31    110.61 o 
  -4  24   5     3420.08     3441.13    112.52 o 
  -3  24   5     4273.57     4429.45    114.84 o 
  -2  24   5    10981.97    12209.81    150.81 o 
  -1  24   5     5454.34     5774.98    137.69 o 
   0  24   5     9475.20     9993.71    220.88 o 
   1  24   5     1331.27     1415.90     98.81 o 
   2  24   5     4601.79     4786.92    113.94 o 
   3  24   5      177.71       29.86    180.33 o 
   4  24   5      722.81      599.02    147.87 o 
  -5  25   5     1914.12     1982.37    112.89 o 
  -4  25   5     2862.51     3020.22    115.14 o 
  -3  25   5      389.83      304.35     94.40 o 
  -2  25   5      398.22      382.83    104.78 o 
  -1  25   5        3.68      103.87    103.83 o 
   0  25   5      707.48      661.92    117.61 o 
   1  25   5     1007.51     1026.40    103.76 o 
   2  25   5     2742.92     2476.96    385.46 o 
   3  25   5     2341.09     2185.20    173.03 o 
   4  25   5     4255.31     3236.90    162.88 o 
  -5  26   5      102.74      167.92    109.72 o 
  -4  26   5     1150.54     1194.89    108.16 o 
  -3  26   5     2528.35     2577.75    100.16 o 
  -2  26   5     6454.92     6544.76    227.17 o 
  -1  26   5     3402.93     3508.26    121.96 o 
   0  26   5     6353.31     6782.74    180.98 o 
   1  26   5      877.69      871.30    113.96 o 
   2  26   5     1148.67     1185.29    102.86 o 
   3  26   5      112.38       64.41    124.75 o 
  -5  27   5      376.95      247.55    112.97 o 
  -4  27   5       29.98       68.23    117.89 o 
  -3  27   5      416.35      445.60    107.78 o 
  -2  27   5      288.95      379.87    102.79 o 
  -1  27   5        6.38      137.76    107.21 o 
   0  27   5      116.33      125.69    187.40 o 
   1  27   5      269.11      423.46    141.04 o 
   2  27   5      230.70      190.67    113.48 o 
   3  27   5      701.92      764.31    108.04 o 
  -4  28   5      190.42      183.96    108.49 o 
  -3  28   5      236.73      275.05    104.16 o 
  -2  28   5     1741.52     1889.30    121.10 o 
  -1  28   5      174.19       72.53    116.25 o 
   0  28   5     2608.27     2740.25    123.58 o 
   1  28   5      504.53      705.55    141.62 o 
   2  28   5      360.94      423.29    130.33 o 
   3  28   5      129.52      205.60    122.66 o 
  -4  29   5     1193.32     1060.23    118.25 o 
  -3  29   5       72.40       51.68    111.68 o 
  -2  29   5       94.20      351.04    139.35 o 
  -1  29   5      238.18      333.85    106.60 o 
   0  29   5      460.81      464.13    159.26 o 
   1  29   5      437.61      477.62    144.92 o 
   2  29   5     1704.52     1701.13    115.15 o 
  -3  30   5     3864.68     3923.44    119.47 o 
  -2  30   5     7133.88     7336.30    215.95 o 
  -1  30   5     2765.55     2589.05    218.03 o 
   0  30   5     6036.17     6205.67    153.48 o 
   1  30   5     1536.96     1727.37    115.96 o 
   2  30   5     1744.89     1491.71    110.53 o 
  -3  31   5      681.45      322.08    190.79 o 
  -2  31   5      153.90      238.41    126.07 o 
  -1  31   5      205.20      132.77    181.85 o 
   0  31   5     2088.12     2008.06    161.02 o 
   1  31   5     3207.44     2728.82    161.79 o 
  -2  32   5     3539.93     2859.19    250.23 o 
  -1  32   5     2542.24     2023.27    308.23 o 
   0  32   5     3649.52     2969.81    287.23 o 
  -6   0   6     4212.07     4097.01    191.90 o 
  -5   0   6    15538.41    15330.74    260.05 o 
  -4   0   6     1538.59     1324.30    147.20 o 
  -3   0   6     4572.37     4448.91    115.92 o 
  -2   0   6     4845.63     4730.65    203.85 o 
  -1   0   6     5112.78     5324.88    132.89 o 
   0   0   6     2287.16     2305.86    116.13 o 
   1   0   6     1321.96     1077.23    102.94 o 
   2   0   6       46.51        6.06     86.91 o 
   3   0   6    12569.16    13018.51    139.38 o 
   4   0   6     2567.81     2623.56    125.83 o 
   5   0   6    10261.35    10472.03    537.99 o 
  -6   1   6       17.72       22.03     90.51 o 
  -5   1   6      467.96      513.14     64.22 o 
  -4   1   6      140.40      127.31     73.56 o 
  -3   1   6     6866.34     6818.73     97.34 o 
  -2   1   6     6083.98     5902.77     96.09 o 
  -1   1   6     9594.54     9330.34    100.45 o 
   0   1   6    11335.58    11126.67    107.79 o 
   1   1   6     5523.25     5331.65     82.36 o 
   2   1   6      505.32      466.92     70.76 o 
   3   1   6     1289.40     1258.96     56.07 o 
   4   1   6      354.95      407.67     65.67 o 
   5   1   6       84.15      135.50     79.40 o 
   6   1   6      691.36      794.26    150.09 o 
  -6   2   6     2992.17     3012.64    111.96 o 
  -5   2   6     6621.94     6547.65    106.29 o 
  -4   2   6      447.10      459.51     75.32 o 
  -3   2   6     1460.97     1434.59     64.85 o 
  -2   2   6      810.65      882.03     67.50 o 
  -1   2   6      558.47      514.34     67.32 o 
   0   2   6      117.49      132.38     54.29 o 
   1   2   6     1110.34      980.05     62.63 o 
   2   2   6      216.24      144.97     65.31 o 
   3   2   6      856.06      892.09     56.88 o 
   4   2   6      482.77      535.11     66.09 o 
   5   2   6      672.80      706.43     92.94 o 
   6   2   6      348.10      397.77    125.97 o 
  -6   3   6       73.61       40.52     83.68 o 
  -5   3   6     1483.75     1418.78     97.23 o 
  -4   3   6      158.63      156.34     85.98 o 
  -3   3   6     6185.92     6125.12     92.22 o 
  -2   3   6     2573.00     2534.12     67.09 o 
  -1   3   6       69.90      111.42     54.75 o 
   0   3   6        9.88       69.20     59.73 o 
   1   3   6       45.23       49.39     62.04 o 
   2   3   6        2.26        3.58     68.54 o 
   3   3   6        7.45       11.94     62.52 o 
   4   3   6       68.72       52.20     72.90 o 
   5   3   6       16.54       80.67    155.28 o 
   6   3   6      254.17      287.10    140.61 o 
  -7   4   6     1608.73       26.72    166.63 o 
  -6   4   6      464.83      498.05    111.26 o 
  -5   4   6      570.87      571.63     75.23 o 
  -4   4   6     1176.13     1137.54     79.37 o 
  -3   4   6     1957.90     1873.42     67.45 o 
  -2   4   6        0.66       17.20     55.64 o 
  -1   4   6      110.84      110.33     57.40 o 
   0   4   6     1042.13     1027.03     65.09 o 
   1   4   6       26.73       35.20     58.97 o 
   2   4   6      318.13      260.02     65.50 o 
   3   4   6     3002.24     2932.66     76.09 o 
   4   4   6      580.20      642.37     88.65 o 
   5   4   6     1476.25     1340.16     84.81 o 
   6   4   6      843.72      920.94    142.12 o 
  -7   5   6       10.68        4.50    164.71 o 
  -6   5   6      199.89      171.30    105.63 o 
  -5   5   6     1456.99     1531.42     77.53 o 
  -4   5   6     2441.43     2383.74     81.73 o 
  -3   5   6    11507.79    11365.18    118.91 o 
  -2   5   6     8995.17     8873.99    121.54 o 
  -1   5   6    14959.01    14809.90    113.86 o 
   0   5   6    20033.17    19475.39    261.32 o 
   1   5   6    29051.34    28713.18    187.87 o 
   2   5   6    10133.25     9896.86    103.35 o 
   3   5   6    15129.47    14856.58    119.00 o 
   4   5   6      184.84      184.78     69.41 o 
   5   5   6       49.12       51.18     75.21 o 
   6   5   6      642.15      670.38    146.87 o 
  -7   6   6    12685.96    13745.24    627.99 o 
  -6   6   6     7325.91     7510.82    145.41 o 
  -5   6   6    19393.47    20058.71    178.58 o 
  -4   6   6     8844.70     9418.21    126.86 o 
  -3   6   6     8891.96     9253.11    121.68 o 
  -2   6   6      701.39      705.68     63.24 o 
  -1   6   6     2360.16     2420.02     71.92 o 
   0   6   6     3967.50     4216.93     77.01 o 
   1   6   6    17021.48    18158.25    142.56 o 
   2   6   6    11648.14    11819.58    108.50 o 
   3   6   6    18879.99    19401.02    307.22 o 
   4   6   6     6178.46     6067.91     96.68 o 
   5   6   6    11027.45    11056.43    149.26 o 
   6   6   6     3827.54     3666.96    119.96 o 
  -7   7   6        2.71      128.83    261.53 o 
  -6   7   6     2313.39     2160.17    108.79 o 
  -5   7   6     5893.21     5916.92    121.19 o 
  -4   7   6    15817.96    16029.19    139.08 o 
  -3   7   6    27462.83    28241.68    411.14 o 
  -2   7   6    26024.12    25734.68    250.43 o 
  -1   7   6    24779.87    23990.20    207.44 o 
   0   7   6    12577.89    11956.46    188.06 o 
   1   7   6    16366.65    16895.88    233.33 o 
   2   7   6     7321.38     7242.07    117.02 o 
   3   7   6     4850.25     4828.00     87.77 o 
   4   7   6      390.35      454.01     82.51 o 
   5   7   6       10.02       -2.59     80.35 o 
   6   7   6      626.68      658.51    128.89 o 
  -7   8   6     5125.77     5307.61    316.59 o 
  -6   8   6     3968.72     4201.95    191.35 o 
  -5   8   6    11061.32    11398.48    141.63 o 
  -4   8   6     2719.14     2874.33    102.25 o 
  -3   8   6     4744.93     4919.84    102.34 o 
  -2   8   6     6366.21     6327.58     96.30 o 
  -1   8   6      647.28      703.98     80.22 o 
   0   8   6      535.34      564.80     66.77 o 
   1   8   6     4758.35     4932.56     90.59 o 
   2   8   6    11607.04    11815.48    183.10 o 
   3   8   6    14698.50    15490.63    179.38 o 
   4   8   6    14169.33    14284.97    284.78 o 
   5   8   6    10481.89    10528.11    235.66 o 
   6   8   6     7935.71     7773.24    226.69 o 
  -7   9   6       24.62       46.90    145.43 o 
  -6   9   6      514.59      440.81    156.38 o 
  -5   9   6      215.81      236.17     87.72 o 
  -4   9   6    11478.66    11494.83    140.27 o 
  -3   9   6     5983.32     5305.61    738.95 o 
  -2   9   6    12679.63    12535.68    142.72 o 
  -1   9   6     7772.53     7532.55    160.74 o 
   0   9   6    11255.41    11344.59    174.77 o 
   1   9   6     8054.77     8446.57    100.54 o 
   2   9   6     4332.05     4286.08     87.97 o 
   3   9   6     1710.52     1748.71     87.25 o 
   4   9   6     1028.59     1079.66    173.45 o 
   5   9   6        6.44      -95.23     95.23 o 
   6   9   6       52.64       33.43    123.40 o 
  -7  10   6      328.78      381.35    184.42 o 
  -6  10   6      816.08      865.77    137.49 o 
  -5  10   6      367.20      421.21     78.78 o 
  -4  10   6      776.29      728.54     80.58 o 
  -3  10   6      359.93      403.59     75.42 o 
  -2  10   6      452.65      407.52     74.84 o 
  -1  10   6      740.66      765.12     81.01 o 
   0  10   6      252.29      243.04     75.42 o 
   1  10   6      939.42      929.77     74.44 o 
   2  10   6      246.21      223.38     72.02 o 
   3  10   6        1.20      -69.58     77.13 o 
   4  10   6      459.56      417.77    119.09 o 
   5  10   6        0.96      120.90    105.33 o 
   6  10   6     1055.49      933.92    116.99 o 
  -8  11   6      985.68      767.00    367.77 o 
  -7  11   6      267.24      227.39    151.19 o 
  -6  11   6       84.59       58.14    133.48 o 
  -5  11   6       26.35        3.18     71.83 o 
  -4  11   6      585.28      534.56     77.25 o 
  -3  11   6     2820.42     2871.25     81.14 o 
  -2  11   6      642.16      701.45     73.81 o 
  -1  11   6     2790.52     2771.21     89.35 o 
   0  11   6      116.66      167.93     72.78 o 
   1  11   6      387.99      292.18     76.04 o 
   2  11   6     2811.29     2670.46    118.33 o 
   3  11   6      411.27      458.02     73.28 o 
   4  11   6      662.63      638.21    137.27 o 
   5  11   6      101.77      162.90    117.03 o 
   6  11   6      313.39       19.81    215.09 o 
  -7  12   6     3026.68     2957.17    170.24 o 
  -6  12   6     1675.70     1633.73     97.06 o 
  -5  12   6     5299.31     5273.23    137.85 o 
  -4  12   6     2217.28     2161.43     78.93 o 
  -3  12   6     3149.46     3038.86    101.55 o 
  -2  12   6     2748.56     2920.23     86.68 o 
  -1  12   6      155.22      149.78     68.98 o 
   0  12   6       55.96       88.48     68.05 o 
   1  12   6      294.38      277.62     74.90 o 
   2  12   6     2456.37     2411.36    116.03 o 
   3  12   6     3430.11     3614.74     97.12 o 
   4  12   6     2069.59     2084.13    100.88 o 
   5  12   6     3747.62     3724.00    112.30 o 
   6  12   6      177.97      155.14    203.45 o 
  -7  13   6      146.31      198.28    177.43 o 
  -6  13   6       40.52       23.90    103.72 o 
  -5  13   6       80.70      -12.99    100.47 o 
  -4  13   6      428.77      461.67    108.79 o 
  -3  13   6      855.19      846.82     82.12 o 
  -2  13   6     2424.74     2538.32     75.57 o 
  -1  13   6     8363.37     8736.05     93.45 o 
   0  13   6     6328.39     6584.50     94.92 o 
   1  13   6     5824.44     5903.06     79.64 o 
   2  13   6     7440.68     7554.51    124.44 o 
   3  13   6     2472.74     2603.34    100.58 o 
   4  13   6       67.82       85.64     86.65 o 
   5  13   6       98.48      128.93    106.00 o 
  -7  14   6     3321.93     3419.27    172.40 o 
  -6  14   6    10165.72    10276.41    140.07 o 
  -5  14   6     9508.77     9629.10    122.79 o 
  -4  14   6    10592.62    11386.62    156.69 o 
  -3  14   6     3756.59     3659.99     81.50 o 
  -2  14   6     1084.03     1094.09     69.97 o 
  -1  14   6        5.17      -64.68     71.18 o 
   0  14   6     1529.54     1440.59     71.92 o 
   1  14   6     1193.41     1177.42     72.01 o 
   2  14   6     6019.03     6089.97     96.58 o 
   3  14   6     3302.53     3608.26     88.40 o 
   4  14   6     3352.42     3413.88     98.50 o 
   5  14   6     2809.41     2962.80    110.62 o 
  -7  15   6      719.41      902.88    170.93 o 
  -6  15   6       70.29       73.38    109.13 o 
  -5  15   6       13.99       12.01     69.94 o 
  -4  15   6     1378.12     1514.15     85.77 o 
  -3  15   6     4254.49     4360.97    122.35 o 
  -2  15   6    11831.38    12033.06    199.09 o 
  -1  15   6     1090.03     1024.13     73.33 o 
   0  15   6    11180.94    11164.23    279.72 o 
   1  15   6     1497.49     1556.34     81.35 o 
   2  15   6     1012.06     1021.15     74.05 o 
   3  15   6      139.87      159.10     70.39 o 
   4  15   6       68.68        0.54     93.66 o 
   5  15   6      680.53      667.56    122.31 o 
  -7  16   6       10.75       -1.54    120.59 o 
  -6  16   6      614.86      717.38    150.30 o 
  -5  16   6      106.35       59.69     84.07 o 
  -4  16   6      359.00      427.49     69.24 o 
  -3  16   6       27.95       79.38     68.39 o 
  -2  16   6      556.30      585.46     69.57 o 
  -1  16   6        0.29       25.70     67.83 o 
   0  16   6       65.22       75.77     68.97 o 
   1  16   6      474.10      522.66     71.41 o 
   2  16   6       10.04       32.14     72.68 o 
   3  16   6     1098.04     1075.31    101.54 o 
   4  16   6     1805.76     1911.68    123.49 o 
   5  16   6       82.97      127.09    118.05 o 
  -7  17   6      150.30      157.55    120.44 o 
  -6  17   6      244.43      109.62    108.33 o 
  -5  17   6      253.02      243.12     89.78 o 
  -4  17   6       80.27       76.89     71.02 o 
  -3  17   6      251.02      297.31     76.09 o 
  -2  17   6      222.64      233.95     74.95 o 
  -1  17   6     1905.16     1726.70     91.95 o 
   0  17   6        5.15      -31.52     64.50 o 
   1  17   6     1608.42     1913.61     81.25 o 
   2  17   6      145.49      122.41     68.19 o 
   3  17   6      394.79      342.98    107.70 o 
   4  17   6      260.64      302.87    108.63 o 
   5  17   6      161.07       33.24    144.16 o 
  -7  18   6     2300.63     1912.74    161.10 o 
  -6  18   6     1592.15     1477.53    124.70 o 
  -5  18   6     2250.32     2286.89     97.76 o 
  -4  18   6      220.29      277.80     64.41 o 
  -3  18   6      170.56      183.17     67.23 o 
  -2  18   6     1514.66     1361.57     81.89 o 
  -1  18   6       75.02      164.93     80.24 o 
   0  18   6      108.60       93.01     86.80 o 
   1  18   6      577.12      749.89     72.61 o 
   2  18   6      864.89      909.94     73.86 o 
   3  18   6     2902.26     2783.67     93.09 o 
   4  18   6     1457.98     1454.57    139.48 o 
   5  18   6     2720.11     2355.68    150.97 o 
  -6  19   6      222.14      157.44    107.13 o 
  -5  19   6     1921.00     1903.53    106.17 o 
  -4  19   6     6128.45     6435.42    120.92 o 
  -3  19   6    15254.44    16192.04    356.33 o 
  -2  19   6    16451.93    17621.13    138.35 o 
  -1  19   6    15704.67    16240.95    111.20 o 
   0  19   6    20473.84    21641.72    313.28 o 
   1  19   6     5654.19     6029.47     90.61 o 
   2  19   6     1585.08     1644.16     75.64 o 
   3  19   6      608.10      581.19     82.11 o 
   4  19   6       43.17      137.38    106.93 o 
   5  19   6      106.48     -215.71    225.62 o 
  -6  20   6    13200.06    13370.25    175.44 o 
  -5  20   6     4865.80     4939.62    102.78 o 
  -4  20   6     9205.16     9869.09    151.56 o 
  -3  20   6     3088.29     3152.89     85.03 o 
  -2  20   6     1400.21     1576.44     86.82 o 
  -1  20   6      724.20      718.51     71.39 o 
   0  20   6     1363.79     1342.45     74.34 o 
   1  20   6     2767.02     2882.28     74.33 o 
   2  20   6     8918.67     8933.29    110.26 o 
   3  20   6     7665.65     7790.98     97.92 o 
   4  20   6     8799.88     8966.67    163.13 o 
  -6  21   6      660.06      500.15    118.08 o 
  -5  21   6     2055.08     1849.48    109.04 o 
  -4  21   6     3642.40     3594.04     87.34 o 
  -3  21   6     5088.68     5252.72    109.14 o 
  -2  21   6    13826.66    14026.88    117.38 o 
  -1  21   6     9259.95     9963.58    128.21 o 
   0  21   6    22809.26    23757.94    208.56 o 
   1  21   6     6949.34     7383.37     87.51 o 
   2  21   6    10098.22    10501.74    137.84 o 
   3  21   6     3205.31     3430.03    102.34 o 
   4  21   6     1091.81     1131.59    209.10 o 
  -6  22   6    11696.92    10528.73    410.41 o 
  -5  22   6     6365.85     6379.43    109.72 o 
  -4  22   6     7895.90     8175.67    107.43 o 
  -3  22   6     1481.05     1358.00     96.47 o 
  -2  22   6     1688.59     1735.71     75.10 o 
  -1  22   6       88.12       92.50     84.79 o 
   0  22   6     2460.53     2373.17     92.70 o 
   1  22   6     2998.95     3112.52     95.35 o 
   2  22   6     5817.49     5803.15     91.89 o 
   3  22   6     3813.08     3976.94    106.60 o 
   4  22   6     5091.26     4812.52    177.36 o 
  -6  23   6      214.04       70.69    312.84 o 
  -5  23   6      317.76      145.62    107.60 o 
  -4  23   6     2570.96     2503.13    103.12 o 
  -3  23   6     1890.29     1755.58     81.92 o 
  -2  23   6     4805.94     4895.44     95.08 o 
  -1  23   6     2908.21     3246.00    119.98 o 
   0  23   6     5434.83     5575.85    107.62 o 
   1  23   6     2446.69     2214.72    115.02 o 
   2  23   6      902.59      999.52     95.95 o 
   3  23   6      248.16      224.06    103.01 o 
   4  23   6      776.61      543.25    104.89 o 
  -5  24   6        0.21      -29.27    109.07 o 
  -4  24   6       25.69      -15.69     86.03 o 
  -3  24   6       18.31       36.06     96.46 o 
  -2  24   6      253.91      271.95     81.62 o 
  -1  24   6      703.60      685.66    101.96 o 
   0  24   6       72.51      -20.18     92.39 o 
   1  24   6      618.35      632.47     86.50 o 
   2  24   6      214.92      168.97     93.77 o 
   3  24   6        1.37      -39.40    108.41 o 
  -5  25   6       29.04      121.01     90.43 o 
  -4  25   6      112.84      240.48    100.24 o 
  -3  25   6      354.60      167.21    125.30 o 
  -2  25   6      683.87      694.81     82.11 o 
  -1  25   6       25.69       48.34    119.02 o 
   0  25   6     1579.97     1567.52    103.80 o 
   1  25   6      965.66      837.56    103.05 o 
   2  25   6      504.34      526.47     98.37 o 
   3  25   6      209.40      244.64    120.51 o 
  -5  26   6     1099.19      880.69    130.39 o 
  -4  26   6     2384.29     2577.34    143.38 o 
  -3  26   6      916.26      806.05    114.58 o 
  -2  26   6     1125.64     1139.27    143.48 o 
  -1  26   6        1.36     -116.58    116.58 o 
   0  26   6      217.39      340.78    114.99 o 
   1  26   6      420.29      553.86    112.94 o 
   2  26   6     1955.68     2222.19    115.69 o 
   3  26   6     2350.95     1607.46    148.77 o 
  -4  27   6     3129.08     2939.63    105.75 o 
  -3  27   6     3487.88     3438.37    100.89 o 
  -2  27   6     6437.42     6310.27    457.72 o 
  -1  27   6     3649.43     3664.51    172.86 o 
   0  27   6     4422.90     4467.86    225.02 o 
   1  27   6      957.42     1071.63     99.21 o 
   2  27   6     1896.24     1943.48    114.22 o 
  -4  28   6     3568.43     3099.95    107.65 o 
  -3  28   6     1651.96     1621.27    103.47 o 
  -2  28   6     1539.31     1278.19     93.26 o 
  -1  28   6        4.12      -39.72     97.73 o 
   0  28   6      138.63      155.61    114.45 o 
   1  28   6     1279.53      997.54    209.18 o 
   2  28   6     4594.72     4397.62    167.74 o 
  -3  29   6      750.11      766.42    101.28 o 
  -2  29   6      932.41      653.76    114.52 o 
  -1  29   6     1876.49     1931.69    150.96 o 
   0  29   6     1888.14     2090.16    131.59 o 
   1  29   6     2340.95     1253.28    321.98 o 
  -3  30   6       37.98      151.08    128.41 o 
  -2  30   6       32.93      201.34    105.05 o 
  -1  30   6      334.19      140.51    128.21 o 
   0  30   6     1254.13     1186.29    298.07 o 
   1  30   6      153.13     -108.63    172.88 o 
  -2  31   6      589.63      346.31    164.81 o 
  -1  31   6       62.23       -7.88    140.86 o 
   0  31   6      159.69     -154.02    170.87 o 
  -7   1   7     1114.29     1249.43    400.60 o 
  -6   1   7     2494.54     2516.64     93.63 o 
  -5   1   7     4454.51     4553.17     85.90 o 
  -4   1   7     5284.71     5370.69     83.78 o 
  -3   1   7    13157.85    13016.33    155.31 o 
  -2   1   7     5224.27     5354.07    109.13 o 
  -1   1   7      654.06      644.94     61.46 o 
   0   1   7      415.82      413.91     76.24 o 
   1   1   7     1209.26     1273.36     69.75 o 
   2   1   7     3747.83     3588.32     70.75 o 
   3   1   7     6739.00     6809.57     80.62 o 
   4   1   7     2226.85     2309.85     95.41 o 
   5   1   7     2564.75     2339.24     99.71 o 
   6   1   7      859.75      894.00    145.10 o 
  -7   2   7      120.30      125.23    329.85 o 
  -6   2   7     1474.96     1513.03     88.20 o 
  -5   2   7     2927.23     2887.73     97.48 o 
  -4   2   7      555.41      557.58     64.23 o 
  -3   2   7    11159.39    10391.10    748.65 o 
  -2   2   7     4767.49     4643.15    113.84 o 
  -1   2   7    12496.00    12312.96    175.57 o 
   0   2   7     8648.96     8703.41    240.53 o 
   1   2   7    14526.01    14783.78    109.90 o 
   2   2   7     1776.64     1665.38     64.40 o 
   3   2   7     8953.50     9366.50    123.68 o 
   4   2   7     1065.89     1128.81     97.95 o 
   5   2   7      379.29      438.60     97.55 o 
  -7   3   7     6975.81     7752.78    424.97 o 
  -6   3   7     5278.52     5594.10    110.63 o 
  -5   3   7    16757.43    17704.93    379.59 o 
  -4   3   7     3660.16     3759.67     85.42 o 
  -3   3   7     9148.25     9176.45    108.36 o 
  -2   3   7     3256.99     3380.82     84.40 o 
  -1   3   7     3804.91     3942.59     79.62 o 
   0   3   7      829.31      818.54     72.98 o 
   1   3   7     1711.48     1805.60     79.95 o 
   2   3   7      911.26     1083.16     76.97 o 
   3   3   7     7261.79     7369.03     98.15 o 
   4   3   7     5006.23     4962.98    103.14 o 
   5   3   7     8583.36     8290.61    168.03 o 
  -7   4   7     1141.25     1190.59    196.66 o 
  -6   4   7     2233.72     2145.57    115.87 o 
  -5   4   7      286.30      292.60     94.58 o 
  -4   4   7       58.59       97.72     69.24 o 
  -3   4   7    11331.21    11457.65    142.98 o 
  -2   4   7    13730.84    13669.74    336.58 o 
  -1   4   7    19905.68    20684.70    188.45 o 
   0   4   7    18343.65    19117.08    206.78 o 
   1   4   7    24461.75    24290.69    361.58 o 
   2   4   7     5984.08     5644.24     79.05 o 
   3   4   7     4662.74     4886.10     90.22 o 
   4   4   7       33.63       44.81     73.05 o 
   5   4   7       49.36      -23.67    105.22 o 
  -7   5   7     4152.83     4232.47    219.50 o 
  -6   5   7     4833.09     5191.36    151.02 o 
  -5   5   7     7152.54     7190.39    119.75 o 
  -4   5   7     3934.12     4039.57     99.41 o 
  -3   5   7     1468.82     1412.77     69.82 o 
  -2   5   7     2785.99     2631.69    103.66 o 
  -1   5   7        3.40       27.61     65.80 o 
   0   5   7        7.14       73.61     63.59 o 
   1   5   7      367.54      351.63     65.71 o 
   2   5   7     3575.29     3471.89     71.56 o 
   3   5   7     3917.06     4124.40    106.42 o 
   4   5   7     2348.04     2343.36    102.40 o 
   5   5   7     3798.05     3795.21    120.18 o 
  -7   6   7      169.29       97.71    181.72 o 
  -6   6   7       18.89       18.00    131.18 o 
  -5   6   7      331.04      292.51     77.79 o 
  -4   6   7     1299.29     1304.83     75.16 o 
  -3   6   7      416.47      415.39     70.29 o 
  -2   6   7       87.68      127.92     74.58 o 
  -1   6   7      197.08      210.40     65.49 o 
   0   6   7     4949.40     5062.77     82.40 o 
   1   6   7       43.45       48.54     60.79 o 
   2   6   7     3490.65     3562.16     76.31 o 
   3   6   7     1334.51     1400.26     87.41 o 
   4   6   7     1277.57     1308.81    165.53 o 
   5   6   7      794.43     1101.21    169.21 o 
  -7   7   7      742.06      761.83    253.54 o 
  -6   7   7        3.70       65.26    113.70 o 
  -5   7   7       15.64       13.00    113.03 o 
  -4   7   7      747.37      836.48     84.41 o 
  -3   7   7       31.37       74.62     72.50 o 
  -2   7   7     1393.02     1463.75     80.09 o 
  -1   7   7      595.40      620.68     93.61 o 
   0   7   7       56.32       81.55     70.47 o 
   1   7   7        0.25       10.91     79.66 o 
   2   7   7     3000.95     2835.56     77.69 o 
   3   7   7       11.36       40.96     98.42 o 
   4   7   7      149.61      155.09    114.03 o 
   5   7   7       96.17      217.58     93.92 o 
  -7   8   7       17.07      -24.11    243.06 o 
  -6   8   7       77.55       23.42    113.62 o 
  -5   8   7      663.23      745.23    103.26 o 
  -4   8   7      265.92      199.17     63.86 o 
  -3   8   7     5807.18     5726.23     95.22 o 
  -2   8   7      539.95      488.99     99.87 o 
  -1   8   7    11724.38    12252.23    156.11 o 
   0   8   7      467.28      485.97     76.77 o 
   1   8   7     4902.81     4796.94    104.76 o 
   2   8   7      204.77      308.10     79.76 o 
   3   8   7     1883.26     1840.70    124.19 o 
   4   8   7      133.58       61.70     91.69 o 
   5   8   7      179.69      200.69    104.07 o 
  -7   9   7     4963.31     4858.99    284.80 o 
  -6   9   7     5047.48     5018.12    131.65 o 
  -5   9   7    12928.50    12772.07    132.30 o 
  -4   9   7     9712.73     9776.85    111.15 o 
  -3   9   7    18950.43    18889.75    159.33 o 
  -2   9   7     5176.94     5196.33    102.33 o 
  -1   9   7      176.82       78.89     77.60 o 
   0   9   7      677.84      704.45     91.72 o 
   1   9   7     1237.54     1156.95    101.80 o 
   2   9   7     5657.71     5707.90     95.12 o 
   3   9   7     7759.66     7934.02    111.94 o 
   4   9   7     3122.90     3084.67    104.45 o 
   5   9   7     7769.80     7881.79    184.17 o 
  -7  10   7      453.42      492.06    146.76 o 
  -6  10   7      174.32      104.61    159.62 o 
  -5  10   7      520.91      536.07     84.96 o 
  -4  10   7      789.14      888.66     92.91 o 
  -3  10   7     9495.73     9740.19    127.56 o 
  -2  10   7     3638.73     3724.49     83.24 o 
  -1  10   7    18532.91    19465.69    231.42 o 
   0  10   7     8493.03     8847.08    124.50 o 
   1  10   7    10441.71    10703.76    175.85 o 
   2  10   7     9585.90     9789.18    121.89 o 
   3  10   7     6603.43     6784.27    109.26 o 
   4  10   7      925.62      845.19    103.74 o 
   5  10   7      250.45     3143.15   1608.08 o 
  -7  11   7     5229.44     4682.99    165.14 o 
  -6  11   7     6924.55     7391.92    143.28 o 
  -5  11   7    11634.24    11904.00    156.19 o 
  -4  11   7    10262.68    10884.40    165.33 o 
  -3  11   7     6016.45     6067.42     89.79 o 
  -2  11   7     8052.17     8510.47    108.34 o 
  -1  11   7      526.02      537.39     72.33 o 
   0  11   7        1.59      -64.54    103.50 o 
   1  11   7       14.83      -57.36    109.48 o 
   2  11   7      729.73      798.18     97.22 o 
   3  11   7     2617.30     2639.14    171.52 o 
   4  11   7     4527.45     4366.08    109.89 o 
   5  11   7     5648.35     5226.27    247.62 o 
  -7  12   7     1234.09     1359.10    198.70 o 
  -6  12   7       30.91       68.48    111.30 o 
  -5  12   7      287.64      291.96     82.10 o 
  -4  12   7      213.15      204.05    121.48 o 
  -3  12   7     1388.76     1446.45     73.66 o 
  -2  12   7     8845.63     9119.47    115.65 o 
  -1  12   7     6837.33     7021.07     97.81 o 
   0  12   7    18779.28    19126.28    328.78 o 
   1  12   7     6712.46     6791.74    113.59 o 
   2  12   7     6975.41     7164.51     96.30 o 
   3  12   7     1215.35     1248.49    109.14 o 
   4  12   7      438.50      469.60     96.14 o 
   5  12   7      296.71      138.76    114.92 o 
  -7  13   7      101.73      152.08    184.91 o 
  -6  13   7     2688.60     2644.00    129.69 o 
  -5  13   7      374.57      299.92     84.28 o 
  -4  13   7     2286.62     2401.43     92.26 o 
  -3  13   7     2231.73     2336.15     92.06 o 
  -2  13   7      835.02      786.94     73.28 o 
  -1  13   7       42.76       78.06     72.26 o 
   0  13   7        0.30       -3.93     66.20 o 
   1  13   7      675.17      622.97     79.43 o 
   2  13   7       93.32      169.93     71.40 o 
   3  13   7       30.94       68.07     82.91 o 
   4  13   7     1561.93     1626.58    104.16 o 
   5  13   7      260.79      161.85    112.95 o 
  -7  14   7      120.67      122.40    121.46 o 
  -6  14   7      181.97      129.48    151.26 o 
  -5  14   7        0.33       42.13     93.59 o 
  -4  14   7      418.78      446.26     71.52 o 
  -3  14   7     3586.06     3702.02    153.27 o 
  -2  14   7     1342.95     1232.34     68.91 o 
  -1  14   7     4906.92     5106.32     92.71 o 
   0  14   7      125.09      116.04     83.67 o 
   1  14   7     2172.23     2378.70     82.75 o 
   2  14   7       31.06       54.17     81.90 o 
   3  14   7       15.26        9.49     82.29 o 
   4  14   7       47.56      134.14    106.23 o 
   5  14   7       28.33       -8.49    109.30 o 
  -7  15   7     3523.41     3309.54    155.10 o 
  -6  15   7     2910.28     3146.36    148.56 o 
  -5  15   7     2969.00     3154.09    146.61 o 
  -4  15   7      827.55      900.47     74.31 o 
  -3  15   7      276.83      370.41     87.27 o 
  -2  15   7      163.78      194.07     97.27 o 
  -1  15   7       66.93       97.70     70.08 o 
   0  15   7      424.37      240.78     85.52 o 
   1  15   7       25.73      -27.85     74.30 o 
   2  15   7     1839.88     1906.89     96.86 o 
   3  15   7     1778.37     1756.87    100.50 o 
   4  15   7      409.41      348.55    105.17 o 
   5  15   7     2763.63     2004.85    175.22 o 
  -7  16   7     1361.14     1234.98    141.17 o 
  -6  16   7      257.13      116.19    132.09 o 
  -5  16   7       47.90       97.29    129.22 o 
  -4  16   7     1687.36     1745.94    145.31 o 
  -3  16   7     9790.92    10301.55    132.08 o 
  -2  16   7     5468.12     5810.61    106.98 o 
  -1  16   7    15454.42    16296.50    113.87 o 
   0  16   7    10525.91    10803.43    128.63 o 
   1  16   7     7845.88     8045.86    340.97 o 
   2  16   7     3768.84     3773.91    106.01 o 
   3  16   7     2530.34     2545.30     90.67 o 
   4  16   7      827.45      781.20    108.13 o 
  -7  17   7     1713.09     1187.95    225.52 o 
  -6  17   7     7162.74     7061.98    166.39 o 
  -5  17   7     6434.47     6492.74    200.95 o 
  -4  17   7     7147.91     7671.76    169.64 o 
  -3  17   7     6560.89     6876.61    128.59 o 
  -2  17   7     5398.46     5813.59     94.81 o 
  -1  17   7     1478.57     1473.96     90.63 o 
   0  17   7       47.45       52.01     68.67 o 
   1  17   7     2379.81     2518.61    130.79 o 
   2  17   7     7400.64     7849.15    141.23 o 
   3  17   7     7054.55     6909.43    125.23 o 
   4  17   7     7668.26     7714.00    775.65 o 
  -6  18   7       47.33      121.19    127.84 o 
  -5  18   7      352.46      407.38    104.40 o 
  -4  18   7     3625.74     3805.81    163.16 o 
  -3  18   7     3885.16     4061.59     91.80 o 
  -2  18   7    11068.33    11482.73    156.08 o 
  -1  18   7     3057.49     3132.48     75.55 o 
   0  18   7     7863.99     8219.05     99.78 o 
   1  18   7     3223.58     3288.01     88.05 o 
   2  18   7     3690.42     3823.74     96.41 o 
   3  18   7     1763.31     1683.50    129.14 o 
   4  18   7     2248.50     2595.44    129.98 o 
  -6  19   7     4928.02     4702.87    160.80 o 
  -5  19   7     1087.96      987.13    155.99 o 
  -4  19   7     1861.42     1749.19    124.41 o 
  -3  19   7     1132.63     1257.05    105.38 o 
  -2  19   7      425.37      516.24     79.72 o 
  -1  19   7      504.36      601.45     74.37 o 
   0  19   7      307.91      233.71     75.57 o 
   1  19   7      181.78      215.68    100.15 o 
   2  19   7     2036.76     2041.92     91.70 o 
   3  19   7     1466.46     1500.08    214.70 o 
   4  19   7     3628.24     3225.35    267.03 o 
  -6  20   7      166.23      103.22    146.29 o 
  -5  20   7     1250.31     1326.70    133.50 o 
  -4  20   7       28.75     -121.99    133.62 o 
  -3  20   7       80.12       -4.88     84.56 o 
  -2  20   7     1725.34     1723.32     83.11 o 
  -1  20   7      389.73      427.10     65.55 o 
   0  20   7     3556.18     3704.46    122.22 o 
   1  20   7      687.58      654.08     93.65 o 
   2  20   7     1461.08     1420.66     78.65 o 
   3  20   7      112.30       98.03    107.68 o 
   4  20   7      580.26      417.00    145.55 o 
  -6  21   7      165.61      153.84    142.29 o 
  -5  21   7      204.01      263.34    176.49 o 
  -4  21   7      433.50      434.75     81.53 o 
  -3  21   7      216.45      166.11     97.12 o 
  -2  21   7       19.40       35.30     85.45 o 
  -1  21   7        0.32       10.84     86.40 o 
   0  21   7      370.92      348.65     88.18 o 
   1  21   7       53.51       62.97     84.80 o 
   2  21   7      360.12      368.24     87.81 o 
   3  21   7      229.47      273.95    133.82 o 
   4  21   7      207.29      222.04    223.44 o 
  -5  22   7      350.29      296.99    147.26 o 
  -4  22   7      374.88      434.03    154.02 o 
  -3  22   7     1350.91     1283.32     91.83 o 
  -2  22   7     2196.46     2284.53    105.09 o 
  -1  22   7     1633.35     1588.08     85.67 o 
   0  22   7     3524.21     3585.63    109.22 o 
   1  22   7     2732.37     2536.21    222.24 o 
   2  22   7      611.29      658.85     97.87 o 
   3  22   7      118.19      124.71    174.02 o 
  -5  23   7     3650.73     3863.32    183.45 o 
  -4  23   7     4943.45     5104.10    124.87 o 
  -3  23   7     1616.05     1652.19     97.18 o 
  -2  23   7      680.48      601.52     92.49 o 
  -1  23   7       11.87      -38.51     76.11 o 
   0  23   7       11.61       30.89     92.61 o 
   1  23   7      151.48      223.69     99.20 o 
   2  23   7     1190.82     1114.62    108.71 o 
   3  23   7      708.37      680.66    147.97 o 
  -5  24   7       25.39      -28.75    117.69 o 
  -4  24   7     2558.40     2548.46    191.25 o 
  -3  24   7     2127.44     2078.20    200.25 o 
  -2  24   7     8393.29     8742.64    149.57 o 
  -1  24   7     6075.96     6202.92    100.06 o 
   0  24   7    13388.30    14125.24    251.63 o 
   1  24   7     5861.85     5916.17    121.75 o 
   2  24   7     6401.43     6785.24    251.29 o 
  -4  25   7     8194.94     8710.82    148.26 o 
  -3  25   7     4504.90     4662.67    213.26 o 
  -2  25   7     2937.19     2955.81    108.51 o 
  -1  25   7      783.69      833.85    100.51 o 
   0  25   7      173.16      133.84     89.73 o 
   1  25   7      235.31      116.11    111.47 o 
   2  25   7     4582.90     4378.93    125.32 o 
  -4  26   7     1474.93     1180.33    132.41 o 
  -3  26   7      847.10      792.12    170.61 o 
  -2  26   7      385.85      415.19     90.61 o 
  -1  26   7      767.04      534.21    116.46 o 
   0  26   7     1669.13     1819.06    115.15 o 
   1  26   7      889.77      872.59    164.49 o 
   2  26   7     2163.06     1734.06    152.50 o 
  -4  27   7      280.57      238.24    119.61 o 
  -3  27   7        2.23       74.37    132.71 o 
  -2  27   7       44.01      141.46    108.42 o 
  -1  27   7        0.69     -124.24    124.24 o 
   0  27   7       79.93      236.53    108.35 o 
   1  27   7        0.67      -13.50    107.22 o 
  -3  28   7       25.20      118.13    122.34 o 
  -2  28   7      302.37      233.05    123.73 o 
  -1  28   7        2.38       94.93    134.97 o 
   0  28   7      193.07      228.73    114.03 o 
   1  28   7        5.21      -43.11    117.62 o 
  -3  29   7     1129.44      844.36    152.83 o 
  -2  29   7     1408.64     1290.44    278.32 o 
  -1  29   7        9.23       36.46    106.35 o 
   0  29   7      345.38      -58.87    138.81 o 
  -7   0   8    10548.94    11821.29    393.97 o 
  -6   0   8    14466.51    15840.38    676.74 o 
  -5   0   8    30112.23    32189.44    574.66 o 
  -4   0   8    26372.62    27453.83    222.89 o 
  -3   0   8    24944.49    21055.09   5025.37 o 
  -2   0   8    13276.58    13300.72    171.44 o 
  -1   0   8     3401.16     3478.86    156.12 o 
   0   0   8     1039.27     1009.19    102.85 o 
   1   0   8     4585.85     4664.35    118.25 o 
   3   0   8     7995.50     8694.54    224.83 o 
   4   0   8     2490.16     2332.13    202.37 o 
   5   0   8     6319.40     5980.39    192.85 o 
  -7   1   8      974.30      911.29    174.94 o 
  -6   1   8     1491.69     1529.08    101.79 o 
  -5   1   8       64.88      143.80     60.98 o 
  -4   1   8     1116.50     1238.45     79.59 o 
  -3   1   8     8829.83     8002.51    921.47 o 
  -2   1   8     7703.64     7776.72    131.31 o 
  -1   1   8    14432.38    14725.80    208.71 o 
   0   1   8    14185.55    14220.74    208.81 o 
   1   1   8    24688.46    24851.75    266.32 o 
   2   1   8    16760.88    17463.23    169.76 o 
   3   1   8    11767.50    12284.36    272.10 o 
   4   1   8     3735.84     3770.97    104.35 o 
   5   1   8     1016.36      783.94    135.93 o 
  -7   2   8     2735.74     2766.28    211.34 o 
  -6   2   8     3338.93     3329.94    101.24 o 
  -5   2   8     9305.86     9519.77    119.19 o 
  -4   2   8     5614.24     5646.14     90.14 o 
  -3   2   8    19396.42    17960.67   1185.22 o 
  -2   2   8     6425.90     6585.27     89.81 o 
  -1   2   8     4556.21     4583.37     76.76 o 
   0   2   8     3999.07     3897.88     77.27 o 
   1   2   8       83.46       74.38     64.85 o 
   2   2   8      376.96      437.66     65.57 o 
   3   2   8     5825.56     5982.15    116.64 o 
   4   2   8      932.00      822.23     95.30 o 
   5   2   8     4938.23     4836.11    138.56 o 
  -7   3   8      547.54      628.82    150.38 o 
  -6   3   8       64.45       53.56    112.01 o 
  -5   3   8       95.53       50.87     80.51 o 
  -4   3   8     3391.69     3422.61     97.14 o 
  -3   3   8     5984.14     5783.87    206.20 o 
  -2   3   8     5227.14     5414.18     83.53 o 
  -1   3   8     1902.22     1926.45     79.45 o 
   0   3   8     4842.09     4866.58     79.23 o 
   1   3   8      841.69      872.95     61.21 o 
   2   3   8      743.75      769.61     66.13 o 
   3   3   8      853.84      750.42     97.48 o 
   4   3   8       24.69       36.33     81.85 o 
   5   3   8       56.04       69.14    143.38 o 
  -7   4   8       73.20      134.37    145.00 o 
  -6   4   8       23.51       36.92    157.52 o 
  -5   4   8      113.69      151.21     86.18 o 
  -4   4   8       16.09       50.24     64.86 o 
  -3   4   8      247.73      319.56     59.87 o 
  -2   4   8       10.27       39.46     60.29 o 
  -1   4   8       57.55       65.59     61.30 o 
   0   4   8      100.29      142.03     67.16 o 
   1   4   8      414.03      470.15     62.92 o 
   2   4   8        2.11       33.79     66.42 o 
   3   4   8      938.93      818.25    121.28 o 
   4   4   8       61.01      115.79     81.58 o 
   5   4   8      875.29      829.71    204.84 o 
  -7   5   8      569.16      588.68    115.12 o 
  -6   5   8     1540.44     1643.77    137.62 o 
  -5   5   8       94.01       81.11     86.61 o 
  -4   5   8      122.04      158.27     77.85 o 
  -3   5   8     3713.13     3832.16     73.41 o 
  -2   5   8     1576.40     1598.57     72.56 o 
  -1   5   8     7418.65     7535.55     92.35 o 
   0   5   8     3558.31     3494.03     74.40 o 
   1   5   8      508.07      595.63     62.20 o 
   2   5   8      135.98      182.95     70.91 o 
   3   5   8      164.39       71.98     83.93 o 
   4   5   8       20.16       97.88     90.67 o 
   5   5   8       60.30      -62.43    200.70 o 
  -7   6   8     1851.52     1800.48    124.96 o 
  -6   6   8     2436.98     2425.02     92.47 o 
  -5   6   8     5025.29     5262.12    102.09 o 
  -4   6   8     2306.49     2366.98     86.79 o 
  -3   6   8     3678.99     3746.13     96.79 o 
  -2   6   8     5959.25     6106.18     79.78 o 
  -1   6   8      305.13      346.22     65.54 o 
   0   6   8     1651.97     1694.13     72.87 o 
   1   6   8      571.80      654.37     72.40 o 
   2   6   8      278.48      328.33     71.82 o 
   3   6   8     5970.40     6080.07    100.92 o 
   4   6   8     2928.44     2811.19    170.92 o 
   5   6   8     8265.76     7800.98    250.57 o 
  -7   7   8     2063.47     1978.51    171.91 o 
  -6   7   8     1634.66     1755.11     87.94 o 
  -5   7   8      792.72      779.21     83.66 o 
  -4   7   8     1207.09     1183.28     77.86 o 
  -3   7   8      794.94      835.14     65.97 o 
  -2   7   8     2047.09     2094.70     84.39 o 
  -1   7   8     7677.45     7514.21    210.27 o 
   0   7   8     9866.88    10295.48    143.93 o 
   1   7   8    10353.44    10460.33    108.85 o 
   2   7   8     7317.22     7494.92    109.19 o 
   3   7   8     4089.92     3987.25    109.53 o 
   4   7   8     1031.93     1059.21    194.26 o 
   5   7   8      252.18      185.32    141.05 o 
  -7   8   8     2092.20     1956.38    162.33 o 
  -6   8   8     4397.57     4551.93    120.37 o 
  -5   8   8     9230.65     9497.27    112.74 o 
  -4   8   8     3778.78     3982.41    118.65 o 
  -3   8   8     4676.24     4048.48    296.55 o 
  -2   8   8      633.86      615.45     67.66 o 
  -1   8   8      143.94       79.42     83.96 o 
   0   8   8      353.32      419.94     83.43 o 
   1   8   8      784.79      899.04     90.50 o 
   2   8   8      765.37      775.54     93.19 o 
   4   8   8     1125.69      835.86    197.64 o 
   5   8   8     3130.96     2681.26    133.09 o 
  -7   9   8      763.83      752.17    165.95 o 
  -6   9   8      301.36      229.12     90.91 o 
  -5   9   8      528.85      521.92     96.85 o 
  -4   9   8       11.36        3.45    100.07 o 
  -3   9   8        4.05       48.85     73.66 o 
  -2   9   8     2309.81     2331.06     77.33 o 
  -1   9   8     1075.88     1171.24     86.33 o 
   0   9   8     8732.20     8683.39    134.87 o 
   1   9   8      981.91     1263.46     88.67 o 
   2   9   8     1573.37     1541.86     75.05 o 
   4   9   8       31.36      -49.10    153.03 o 
   5   9   8        4.80       17.32     95.54 o 
  -7  10   8      533.96      502.83    198.94 o 
  -6  10   8        3.09       87.14    110.96 o 
  -5  10   8       57.40       -2.42    135.67 o 
  -4  10   8       79.56      173.95    109.16 o 
  -3  10   8      228.15      165.47     95.41 o 
  -2  10   8       16.42       31.95     62.81 o 
  -1  10   8      163.13      184.80     74.40 o 
   0  10   8        5.93       62.14     94.65 o 
   1  10   8      337.55      367.80     79.09 o 
   2  10   8      397.42      404.79     71.52 o 
   3  10   8      275.67      165.13    165.55 o 
   4  10   8      576.04      410.98    107.19 o 
  -7  11   8       11.81       -1.76    160.16 o 
  -6  11   8      226.69      286.21    107.06 o 
  -5  11   8      501.53      390.49    165.43 o 
  -4  11   8       93.53       60.50     69.38 o 
  -3  11   8     1137.33     1131.72     98.87 o 
  -2  11   8       29.79      -81.54     81.54 o 
  -1  11   8     3403.72     3611.63    114.76 o 
   0  11   8     3364.18     3523.12    111.15 o 
   1  11   8     4795.82     5151.44     89.41 o 
   2  11   8     4487.23     4521.82     87.89 o 
   3  11   8     3788.90     3748.10    106.48 o 
   4  11   8     1296.95     1211.72    122.73 o 
  -7  12   8     5529.14     5425.58    201.74 o 
  -6  12   8     5587.74     5911.33    209.58 o 
  -5  12   8     8493.01     8916.92    141.23 o 
  -4  12   8     7972.52     8022.78    122.81 o 
  -3  12   8     5942.38     6274.30    183.05 o 
  -2  12   8     9319.06     9329.23    147.65 o 
  -1  12   8      300.10      346.06     95.54 o 
   0  12   8     1424.30     1268.05     83.52 o 
   1  12   8       61.20       23.07     81.45 o 
   2  12   8      491.23      341.57    121.25 o 
   3  12   8     2534.05     2475.93    103.99 o 
   4  12   8      760.69      664.14    117.76 o 
  -7  13   8     2957.75     2856.95    289.78 o 
  -6  13   8      485.37      484.92    151.92 o 
  -5  13   8       91.43      114.15    103.61 o 
  -4  13   8     2160.84     2219.27     99.43 o 
  -3  13   8    12317.59    12822.71    120.13 o 
  -2  13   8    12193.76    12227.40    205.73 o 
  -1  13   8    16788.47    17332.70    160.80 o 
   0  13   8    20451.82    21756.53    468.13 o 
   1  13   8    10820.19    11189.13    156.26 o 
   2  13   8     7967.25     8429.21    136.92 o 
   3  13   8     5535.01     5651.13    173.59 o 
   4  13   8     2594.37     2594.98    131.33 o 
  -7  14   8     4801.33     3888.01    398.92 o 
  -6  14   8     9264.31     9527.31    197.74 o 
  -5  14   8    10456.36    10465.25    216.08 o 
  -4  14   8    11752.95    12740.70    142.86 o 
  -3  14   8    11207.90    11856.59    187.09 o 
  -2  14   8    13383.49    13519.07    290.36 o 
  -1  14   8     6705.61     6762.73    218.68 o 
   0  14   8      598.46      613.07     89.47 o 
   1  14   8       23.02       59.42     95.23 o 
   2  14   8     2389.44     2310.65    107.39 o 
   3  14   8     3281.22     2728.42    376.35 o 
   4  14   8     6989.68     6724.54    181.10 o 
  -6  15   8      118.42       64.37    128.61 o 
  -5  15   8       18.61      -54.12    110.65 o 
  -4  15   8     1338.50     1479.97     89.00 o 
  -3  15   8      709.48      797.74     74.55 o 
  -2  15   8     7529.15     7908.95    100.33 o 
  -1  15   8     4769.54     5105.24    113.25 o 
   0  15   8    13182.39    14192.24    164.32 o 
   1  15   8     6759.33     7181.50    139.27 o 
   2  15   8     9927.03    10048.98    117.59 o 
   3  15   8     4901.86     4918.61    634.14 o 
   4  15   8     3592.35     3294.77    145.49 o 
  -6  16   8     5636.34     5558.85    156.99 o 
  -5  16   8     4452.36     4578.97    129.03 o 
  -4  16   8     5486.59     5884.70    116.41 o 
  -3  16   8     5823.22     6059.77     90.83 o 
  -2  16   8     1896.10     1952.44     78.60 o 
  -1  16   8     1380.01     1450.70     87.76 o 
   0  16   8        6.92       16.89     77.32 o 
   1  16   8       59.75      -52.89    122.94 o 
   2  16   8      996.72      984.80     92.38 o 
   3  16   8      152.33      252.76    148.86 o 
   4  16   8     1803.37     1607.46    120.68 o 
  -6  17   8       65.34       24.51    129.71 o 
  -5  17   8       12.94       27.12     99.02 o 
  -4  17   8      382.00      214.55     96.32 o 
  -3  17   8       42.49       26.68     99.12 o 
  -2  17   8     1081.36     1003.55     94.90 o 
  -1  17   8      425.84      484.91     77.60 o 
   0  17   8     2462.42     2544.20     97.89 o 
   1  17   8      638.99      553.80    109.63 o 
   2  17   8     1156.54     1182.72     88.58 o 
   3  17   8      689.59      531.12    157.49 o 
   4  17   8      615.79      931.44    211.91 o 
  -6  18   8        6.82       17.99    143.12 o 
  -5  18   8      212.21      237.63     92.41 o 
  -4  18   8      734.12      816.15    133.53 o 
  -3  18   8       67.29      100.86     83.60 o 
  -2  18   8       90.13       73.06     98.38 o 
  -1  18   8       91.43       50.59     86.08 o 
   0  18   8      163.11      171.17     85.60 o 
   1  18   8      137.39      203.22    105.22 o 
   2  18   8        1.39      -96.07     96.07 o 
   3  18   8      418.54      244.83    291.85 o 
  -6  19   8      187.33      144.21    127.14 o 
  -5  19   8      330.08      266.88    117.75 o 
  -4  19   8        2.60       23.55    147.96 o 
  -3  19   8        7.18       36.49     89.11 o 
  -2  19   8      140.72      195.77     90.72 o 
  -1  19   8      226.33      105.25     92.29 o 
   0  19   8     1471.40     1504.75    113.22 o 
   1  19   8     1743.04     1690.39    153.46 o 
   2  19   8     2415.47     2450.54    104.46 o 
   3  19   8     1073.96      920.23    108.83 o 
  -6  20   8     3699.60     2794.84    240.96 o 
  -5  20   8     3960.78     4026.38    218.74 o 
  -4  20   8     5066.03     5298.71    155.16 o 
  -3  20   8     3396.07     3532.32     94.15 o 
  -2  20   8     2142.80     2276.77     91.50 o 
  -1  20   8      468.13      460.90     85.86 o 
   0  20   8        1.60      131.42    108.06 o 
   1  20   8        1.21      -23.00    112.77 o 
   2  20   8     2067.14     1990.63    133.30 o 
   3  20   8      813.52      793.68    187.83 o 
  -5  21   8     1017.21     1157.11    136.70 o 
  -4  21   8     1108.82      958.43    136.59 o 
  -3  21   8     1330.69     1162.84    107.75 o 
  -2  21   8     4486.90     4549.29    102.79 o 
  -1  21   8     2149.59     2079.27    139.69 o 
   0  21   8     5425.90     5389.57    124.33 o 
   1  21   8     2764.06     2684.05    122.09 o 
   2  21   8     3210.79     3250.37    261.93 o 
   3  21   8      755.33      610.17    114.35 o 
  -5  22   8     1290.46     1398.58    114.86 o 
  -4  22   8     2287.99     2173.33    163.02 o 
  -3  22   8     2653.55     2558.84    183.39 o 
  -2  22   8     2201.29     2189.79    100.57 o 
  -1  22   8     1462.68     1437.40     91.76 o 
   0  22   8      608.75      391.78    117.35 o 
   1  22   8      373.76      351.02    139.67 o 
   2  22   8     1214.89     1382.17    115.66 o 
  -5  23   8      104.76       24.42    136.95 o 
  -4  23   8       42.40      -13.60    122.01 o 
  -3  23   8       54.35      231.64    119.55 o 
  -2  23   8      419.12      605.79     86.80 o 
  -1  23   8      158.77      156.76     97.63 o 
   0  23   8     1219.79     1269.87     91.91 o 
   1  23   8      372.80      414.14    125.98 o 
   2  23   8     1072.13     1358.76    157.51 o 
  -4  24   8        6.98     -106.32    167.13 o 
  -3  24   8      140.66      148.41    103.60 o 
  -2  24   8      259.09      255.01    109.54 o 
  -1  24   8      227.62      188.46    110.67 o 
   0  24   8      497.46      376.54     92.43 o 
   1  24   8        1.42       19.87    115.22 o 
   2  24   8       96.62      222.26    164.86 o 
  -4  25   8     1181.05      818.52    183.34 o 
  -3  25   8      347.99      186.85    107.32 o 
  -2  25   8     3330.67     3213.99    138.43 o 
  -1  25   8     2262.27     2089.60    130.92 o 
   0  25   8     3059.95     2837.37    345.03 o 
   1  25   8      930.36      553.22    172.15 o 
  -3  26   8     3915.16     4001.34    132.26 o 
  -2  26   8     1340.63     1307.59    327.42 o 
  -1  26   8      833.77      701.13    130.01 o 
   0  26   8       33.73       22.87    102.96 o 
   1  26   8        1.24       59.70    116.26 o 
  -3  27   8      469.26      457.06    254.11 o 
  -2  27   8     4195.91     3367.48    322.06 o 
  -1  27   8     5166.27     4852.39    167.71 o 
   0  27   8    10106.66     8387.50    125.37 o 
  -1  28   8      470.88       85.43    167.46 o 
  -7   1   9     1480.73     1604.03    217.16 o 
  -6   1   9     2094.02     2125.69     95.55 o 
  -5   1   9     1668.15     1769.41     77.77 o 
  -4   1   9      863.79      784.86     75.69 o 
  -3   1   9      500.38      613.16     74.39 o 
  -2   1   9      228.88      243.70     64.99 o 
  -1   1   9      254.06      285.94     77.42 o 
   0   1   9      680.02      794.72    126.83 o 
   1   1   9       17.23      -65.68     72.77 o 
   2   1   9       86.00       88.61     68.50 o 
   3   1   9      125.07      -17.72     81.46 o 
   4   1   9       91.49      439.79    141.01 o 
  -7   2   9     1513.62     1602.53    141.76 o 
  -6   2   9     3336.40     3446.40    113.33 o 
  -5   2   9       47.03       43.85     81.72 o 
  -4   2   9     1090.55     1041.24    116.30 o 
  -3   2   9     4278.92     4299.92     93.43 o 
  -2   2   9     1358.11     1490.31     73.08 o 
  -1   2   9    10887.34    11254.91     99.80 o 
   0   2   9     9083.97     9717.41     94.10 o 
   1   2   9    10375.94    10927.63    143.68 o 
   2   2   9     5705.27     6010.72     90.33 o 
   3   2   9     5099.66     5166.19    111.75 o 
   4   2   9     1219.17     1297.35    123.90 o 
  -7   3   9     2297.61     2315.25    170.82 o 
  -6   3   9     5808.90     5921.12    166.16 o 
  -5   3   9    11597.46    11999.40    111.83 o 
  -4   3   9     9811.34     9885.46    298.93 o 
  -3   3   9    19459.70    19913.83    172.80 o 
  -2   3   9     9628.11     9821.89     95.24 o 
  -1   3   9     3303.04     3220.62     79.89 o 
   0   3   9     2344.03     2568.99     96.93 o 
   1   3   9      499.44      650.49     79.88 o 
   2   3   9       74.92       69.57    119.37 o 
   3   3   9     4429.61     4414.49    109.59 o 
   4   3   9     2456.27     2521.75    129.26 o 
  -7   4   9     1088.89     1058.03    135.29 o 
  -6   4   9     2173.45     1989.87    108.93 o 
  -5   4   9       77.82       49.00    104.21 o 
  -4   4   9      276.21      298.70     65.92 o 
  -3   4   9     3684.24     3841.40     96.87 o 
  -2   4   9      569.22      722.99    111.46 o 
  -1   4   9     5094.05     5311.12     98.53 o 
   0   4   9     4184.24     4544.66    140.14 o 
   1   4   9     5588.64     5783.08    139.39 o 
   2   4   9     7817.25     7903.99    150.68 o 
   3   4   9     5759.24     5587.43    119.75 o 
   4   4   9     2978.88     2791.13    150.00 o 
  -7   5   9     1344.46     1430.62    123.90 o 
  -6   5   9     1737.86     1801.95    127.34 o 
  -5   5   9     4481.28     4691.60     98.21 o 
  -4   5   9     7274.64     7771.34    121.49 o 
  -3   5   9     5041.32     5262.72     96.43 o 
  -2   5   9     6458.31     6761.67    138.40 o 
  -1   5   9      524.22      698.57     76.92 o 
   0   5   9      831.54      911.72     77.23 o 
   1   5   9       24.94       55.04     63.51 o 
   2   5   9      511.12      465.14    121.27 o 
   3   5   9     1366.11     1163.52    129.27 o 
   4   5   9     1478.04     1587.31    196.71 o 
  -7   6   9      849.54     1086.03    200.33 o 
  -6   6   9      294.36      271.51    105.30 o 
  -5   6   9      592.56      598.09    116.05 o 
  -4   6   9        1.53      -11.82     97.19 o 
  -3   6   9      160.56      183.26     71.80 o 
  -2   6   9     1913.44     1964.11     80.52 o 
  -1   6   9     1793.18     1958.54     93.06 o 
   0   6   9     3560.54     3691.75    105.34 o 
   1   6   9     1063.03     1153.90     86.01 o 
   2   6   9     1298.56     1039.82    178.69 o 
   3   6   9      308.13      317.82    189.63 o 
   4   6   9       44.08      113.70    145.57 o 
  -7   7   9        2.64       36.76    271.79 o 
  -6   7   9       50.40      123.41    111.19 o 
  -5   7   9       94.53       77.16    115.27 o 
  -4   7   9      458.07      444.54     69.99 o 
  -3   7   9      857.02      906.28     78.67 o 
  -2   7   9     1089.48     1090.68     82.38 o 
  -1   7   9      438.06      543.59     86.61 o 
   0   7   9     1188.33     1285.47    106.91 o 
   1   7   9      876.56      824.56     85.98 o 
   2   7   9      119.10       23.63    166.93 o 
   3   7   9      258.99      266.21    108.52 o 
   4   7   9        9.85     -144.36    147.54 o 
  -7   8   9      760.76      741.91    165.94 o 
  -6   8   9     1404.72     1277.55    136.43 o 
  -5   8   9       34.18       60.83    130.73 o 
  -4   8   9      127.67      102.14     73.07 o 
  -3   8   9      987.68      978.67     75.19 o 
  -2   8   9       25.56      -10.28     84.54 o 
  -1   8   9     5055.64     5390.36    113.38 o 
   0   8   9      835.04      900.84     86.61 o 
   1   8   9     4396.72     4625.59    119.97 o 
   2   8   9      516.67      455.73    119.95 o 
   3   8   9     2833.66     2906.78    117.81 o 
   4   8   9      934.70      983.96    121.93 o 
  -7   9   9     3693.14     3547.54    378.53 o 
  -6   9   9     3581.91     3844.67    134.81 o 
  -5   9   9     6206.38     6387.89    104.48 o 
  -4   9   9     2722.14     2890.22     79.83 o 
  -3   9   9     1929.99     2077.44     91.50 o 
  -2   9   9     5379.91     6009.54    144.72 o 
  -1   9   9     2388.40     2733.85     96.26 o 
   0   9   9     2376.91     2694.04    102.00 o 
   1   9   9      828.78      888.03    145.89 o 
   2   9   9       74.87       43.59     96.20 o 
   3   9   9      617.52      730.05    118.88 o 
   4   9   9       69.28       41.34    101.80 o 
  -7  10   9     3548.62     2989.68    181.78 o 
  -6  10   9     3402.41     3453.85    123.18 o 
  -5  10   9      911.86      960.17     90.60 o 
  -4  10   9        0.58       75.13     82.61 o 
  -3  10   9     4241.84     4288.06    108.02 o 
  -2  10   9     3594.39     3742.16    121.10 o 
  -1  10   9    12175.30    12510.55    129.39 o 
   0  10   9    11415.10    11502.98    141.81 o 
   1  10   9    12148.42    12602.62    168.14 o 
   2  10   9     5061.37     4945.93     97.06 o 
   3  10   9     3429.00     3425.25    122.35 o 
   4  10   9     2000.45     1875.94    112.65 o 
  -7  11   9     2076.49     1514.64    162.61 o 
  -6  11   9     6530.12     6694.76    145.71 o 
  -5  11   9     7681.51     7751.86    109.33 o 
  -4  11   9    10668.22    11538.70    185.02 o 
  -3  11   9     9169.81     9508.66    106.76 o 
  -2  11   9    12733.92    13067.15    339.22 o 
  -1  11   9     7889.82     8157.67    114.99 o 
   0  11   9     2209.04     2321.01    239.12 o 
   1  11   9      345.16      358.70     99.99 o 
   2  11   9      944.34      773.34     93.94 o 
   3  11   9     1282.53     1202.82    104.81 o 
   4  11   9     2363.74     2031.44    136.27 o 
  -6  12   9      234.63      200.42    115.65 o 
  -5  12   9      185.14      263.04     89.94 o 
  -4  12   9     1167.90     1176.89     99.00 o 
  -3  12   9      144.23       19.55     80.86 o 
  -2  12   9     2130.28     2161.01     79.49 o 
  -1  12   9     1981.83     2014.90     84.60 o 
   0  12   9     4809.37     4713.09    112.15 o 
   1  12   9     2310.31     2394.43    104.73 o 
   2  12   9     4576.25     4426.94     99.70 o 
   3  12   9     4040.90     3963.20    127.28 o 
   4  12   9     3037.29     2202.87    233.64 o 
  -6  13   9     2104.54     2183.08    124.87 o 
  -5  13   9     1287.09     1299.37     98.99 o 
  -4  13   9     1000.38      985.53     98.67 o 
  -3  13   9     2134.17     2228.27     91.18 o 
  -2  13   9      269.61      250.81     71.67 o 
  -1  13   9     1407.86     1350.90     95.61 o 
   0  13   9        6.59      -93.91     96.88 o 
   1  13   9       30.17      -22.91     89.93 o 
   2  13   9      991.18     1031.85    105.68 o 
   3  13   9       44.26       -1.50    112.43 o 
  -6  14   9       78.77       83.24    117.24 o 
  -5  14   9       53.67      117.62    115.52 o 
  -4  14   9       51.53       17.93    114.76 o 
  -3  14   9       56.10       47.75     96.14 o 
  -2  14   9      514.35      569.24     85.68 o 
  -1  14   9      822.71      770.35    101.74 o 
   0  14   9      651.24      578.25    100.97 o 
   1  14   9      650.68      484.30     91.06 o 
   2  14   9       14.99     -100.43    100.43 o 
   3  14   9      440.99      433.82    113.20 o 
  -6  15   9      276.77      270.42    117.80 o 
  -5  15   9     2139.60     2361.81    201.41 o 
  -4  15   9     5656.87     5707.62    253.34 o 
  -3  15   9     3374.91     3371.44    129.00 o 
  -2  15   9     3500.99     3692.45    109.14 o 
  -1  15   9      311.42      239.22     99.51 o 
   0  15   9      244.49      113.86    109.02 o 
   1  15   9       72.64       38.74     83.64 o 
   2  15   9      673.72      697.98    117.46 o 
   3  15   9     1451.67     1329.16    110.41 o 
  -6  16   9      440.16      367.40    116.76 o 
  -5  16   9      639.23      762.56    107.17 o 
  -4  16   9        1.08       21.17    119.23 o 
  -3  16   9      351.65      241.62     85.03 o 
  -2  16   9      822.59      734.12    102.09 o 
  -1  16   9     3114.19     3171.08     93.09 o 
   0  16   9     3460.09     3475.47    139.18 o 
   1  16   9     7431.67     7556.51    115.91 o 
   2  16   9     4313.10     4005.10    121.15 o 
   3  16   9     4545.42     4252.16    116.08 o 
  -6  17   9     6408.73     5025.42    223.61 o 
  -5  17   9     4238.17     4114.94    182.92 o 
  -4  17   9     6102.60     6307.65    130.66 o 
  -3  17   9     5685.12     5872.21    100.22 o 
  -2  17   9     3529.69     3596.85    118.33 o 
  -1  17   9     1665.28     1573.58     89.45 o 
   0  17   9      221.78      265.36     84.12 o 
   1  17   9      469.65      548.60    105.81 o 
   2  17   9       93.73        5.97    156.07 o 
   3  17   9      407.12      444.12    121.54 o 
  -5  18   9     2801.69     2900.28    157.39 o 
  -4  18   9       20.86       64.20    107.61 o 
  -3  18   9       15.43     -110.73    110.73 o 
  -2  18   9     2726.00     2949.32    115.58 o 
  -1  18   9     2720.64     2658.82     90.64 o 
   0  18   9     8790.79     9005.54    243.92 o 
   1  18   9     6232.97     6586.93    261.79 o 
   2  18   9     5408.38     5707.05    251.47 o 
  -5  19   9     1428.57     1372.66    108.65 o 
  -4  19   9     2953.28     2892.22    109.58 o 
  -3  19   9     4269.87     4232.66    109.28 o 
  -2  19   9      788.28      707.99    183.63 o 
  -1  19   9      984.37     1115.00    100.04 o 
   0  19   9      130.20      138.87    115.38 o 
   1  19   9       49.72       12.09    101.10 o 
   2  19   9     1047.52     1368.55    174.35 o 
  -5  20   9       38.35       83.20    106.69 o 
  -4  20   9      622.06      695.02    107.70 o 
  -3  20   9      127.71      126.72    101.17 o 
  -2  20   9      174.19      388.65    102.50 o 
  -1  20   9       25.93      123.30     95.11 o 
   0  20   9      247.91      180.80    121.87 o 
   1  20   9       25.81      100.56    103.90 o 
   2  20   9      441.27       69.82    179.03 o 
  -5  21   9       44.53       10.92    156.97 o 
  -4  21   9      118.09       62.95    112.15 o 
  -3  21   9      209.56      183.03    107.07 o 
  -2  21   9      229.52      235.98    100.43 o 
  -1  21   9      137.46      188.82     94.45 o 
   0  21   9     1122.22      886.95    153.15 o 
   1  21   9       39.86       44.53    105.13 o 
   2  21   9      225.26      181.71    160.25 o 
  -4  22   9        0.08      -15.50    118.60 o 
  -3  22   9        2.11       75.09    135.61 o 
  -2  22   9      514.23      601.25    110.22 o 
  -1  22   9     1368.91     1399.27    104.28 o 
   0  22   9     1393.49     1330.16    130.96 o 
   1  22   9     1474.47     1549.19    138.39 o 
  -4  23   9     6394.25     5337.42    206.48 o 
  -3  23   9     6985.11     7123.78    241.15 o 
  -2  23   9     6211.65     6135.19    842.66 o 
  -1  23   9     3099.31     3248.45    140.10 o 
   0  23   9     1123.00     1009.85    142.92 o 
   1  23   9      111.90      174.03    134.80 o 
  -3  24   9      575.13      679.22    125.57 o 
  -2  24   9     3521.31     3635.08    149.15 o 
  -1  24   9     2055.00     2361.22    167.88 o 
   0  24   9     5755.65     5319.21    240.26 o 
  -3  25   9     3130.04     2142.04    226.39 o 
  -2  25   9     4093.78     3329.52    193.05 o 
  -1  25   9     2400.65     2124.28    228.54 o 
   0  25   9      943.05     1138.62    231.38 o 
  -7   0  10       88.91       62.99    284.95 o 
  -6   0  10     2462.50     2439.14    126.96 o 
  -5   0  10     1924.03     1812.85    122.56 o 
  -4   0  10     2045.77     2207.69    133.43 o 
  -3   0  10     6179.96     6712.98    106.95 o 
  -2   0  10     8839.63     9181.50    198.31 o 
  -1   0  10     1148.75     1330.65    107.85 o 
   0   0  10     6461.51     6676.24    187.46 o 
   1   0  10      594.27      489.40    119.64 o 
   2   0  10      444.80      374.52    155.54 o 
   3   0  10      701.96      804.61    147.20 o 
  -7   1  10      610.24      574.75    139.17 o 
  -6   1  10     3446.74     3293.85    101.72 o 
  -5   1  10      193.76      185.72     78.98 o 
  -4   1  10     1058.00     1063.63     76.17 o 
  -3   1  10      411.90      431.80     63.19 o 
  -2   1  10      832.77      776.72     84.20 o 
  -1   1  10     4351.42     4578.98    108.69 o 
   0   1  10     5187.55     5331.78    245.54 o 
   1   1  10     2794.99     2674.13     91.26 o 
   2   1  10     2863.19     2992.35     93.61 o 
   3   1  10     2376.58     2462.67     96.98 o 
  -7   2  10      104.81       24.00    114.80 o 
  -6   2  10     1370.67     1382.95     95.09 o 
  -5   2  10     1412.45     1370.18     74.31 o 
  -4   2  10     1798.42     1887.78    107.93 o 
  -3   2  10     1556.22     1567.27     75.25 o 
  -2   2  10      556.09      564.74     82.80 o 
  -1   2  10      587.03      632.79     73.10 o 
   0   2  10       62.20       38.97    101.03 o 
   1   2  10       35.45      -34.46     74.14 o 
   2   2  10      115.88      109.25     94.89 o 
   3   2  10      109.17      199.73    104.17 o 
  -7   3  10       64.26       32.52    136.03 o 
  -6   3  10      289.81      345.80    126.85 o 
  -5   3  10       56.59       24.07     69.32 o 
  -4   3  10      953.53      923.21     75.49 o 
  -3   3  10     1160.37      986.49    101.85 o 
  -2   3  10      405.98      458.31     63.49 o 
  -1   3  10      149.49      173.82     70.91 o 
   0   3  10        4.78       40.88     86.06 o 
   1   3  10       27.54      -48.30     82.06 o 
   2   3  10      140.86      143.57     94.47 o 
   3   3  10       60.74      206.53    182.92 o 
  -7   4  10      342.05      252.34    122.90 o 
  -6   4  10      592.93      565.80    117.02 o 
  -5   4  10     2266.20     2338.42    102.00 o 
  -4   4  10     1369.53     1421.12     76.64 o 
  -3   4  10     1742.00     1818.03     87.41 o 
  -2   4  10     2377.59     2461.23     69.62 o 
  -1   4  10      132.37       67.68     70.72 o 
   0   4  10     2455.90     2359.73     86.47 o 
   1   4  10      210.13      210.82     95.10 o 
   2   4  10        0.21       32.12     94.22 o 
   3   4  10      164.00      293.81    149.27 o 
  -7   5  10      856.48      835.96    292.70 o 
  -6   5  10     4168.77     4166.72    107.67 o 
  -5   5  10      173.78      108.82    103.39 o 
  -4   5  10     2223.29     2321.51    113.17 o 
  -3   5  10       76.68       32.51     80.27 o 
  -2   5  10       54.39       37.58     71.09 o 
  -1   5  10     1222.24     1232.30     86.11 o 
   0   5  10     2305.23     2351.25     92.55 o 
   1   5  10     6374.41     6292.85    114.89 o 
   2   5  10     7998.32     8087.23    245.52 o 
   3   5  10     5129.25     5427.79    166.44 o 
  -7   6  10     1729.04     1501.72    211.11 o 
  -6   6  10     5905.59     6273.53    160.44 o 
  -5   6  10     8193.53     8525.17    259.75 o 
  -4   6  10    11768.92    12385.22    200.17 o 
  -3   6  10     9160.17     9620.38    161.42 o 
  -2   6  10    13227.89    13488.36    116.22 o 
  -1   6  10     3445.04     3483.64    164.54 o 
   0   6  10     4851.13     5239.22    143.86 o 
   1   6  10      212.11      310.72    119.50 o 
   2   6  10      363.25      446.52    112.34 o 
   3   6  10      500.35      648.51    124.77 o 
  -6   7  10     7152.96     7420.98    170.18 o 
  -5   7  10     1939.34     1780.71    195.82 o 
  -4   7  10      381.87      342.10     97.65 o 
  -3   7  10     1533.10     1767.16    167.03 o 
  -2   7  10      781.32      861.20     76.46 o 
  -1   7  10     4150.63     4493.89    237.92 o 
   0   7  10     8699.26     9268.11    223.35 o 
   1   7  10     7383.14     7629.86    260.44 o 
   2   7  10     9111.66     9448.76    138.64 o 
   3   7  10     6449.50     6701.45    156.26 o 
  -6   8  10     3114.87     3222.80    145.29 o 
  -5   8  10     3189.58     2976.79    206.62 o 
  -4   8  10     8721.67     8964.53    183.40 o 
  -3   8  10    12805.75    13482.14    171.02 o 
  -2   8  10    10632.11    10870.83    128.35 o 
  -1   8  10    13933.28    14843.01    237.39 o 
   0   8  10     4975.34     5139.87    138.88 o 
   1   8  10     2567.57     2493.48    128.14 o 
   2   8  10       13.93       57.16    109.18 o 
   3   8  10     1037.71      848.72    429.68 o 
  -6   9  10      588.46      613.20    131.59 o 
  -5   9  10      464.10      379.44    117.68 o 
  -4   9  10       82.11      128.52    131.84 o 
  -3   9  10      274.09      363.79    121.13 o 
  -2   9  10      851.87      880.95    124.89 o 
  -1   9  10     1163.76     1273.40    114.95 o 
   0   9  10     2048.86     2061.98    103.30 o 
   1   9  10      869.82      912.28    120.50 o 
   2   9  10     3365.92     3507.64    110.33 o 
   3   9  10     1988.93     2069.69    147.28 o 
  -6  10  10     1054.96     1123.15    131.91 o 
  -5  10  10      698.09      742.38    117.49 o 
  -4  10  10      645.60      707.74    116.04 o 
  -3  10  10      827.47      914.46    120.52 o 
  -2  10  10       10.85      -51.03    169.53 o 
  -1  10  10     1233.07     1197.34    102.30 o 
   0  10  10      755.09      681.53     85.55 o 
   1  10  10      245.12      246.32    125.54 o 
   2  10  10      267.12      332.17    142.42 o 
   3  10  10      229.12       86.04    129.89 o 
  -6  11  10      705.19      568.79    162.72 o 
  -5  11  10      108.81      194.76    126.12 o 
  -4  11  10      135.92       94.23    143.66 o 
  -3  11  10     1122.58     1057.34     86.32 o 
  -1  11  10     1237.56     1274.40    122.18 o 
   0  11  10        5.29        1.99     89.11 o 
   1  11  10       42.06        0.83    107.98 o 
   2  11  10        6.32       12.78     97.37 o 
   3  11  10       89.78      -14.40    108.65 o 
  -6  12  10      601.63      488.12    160.45 o 
  -5  12  10      945.50     1098.01    118.03 o 
  -4  12  10     4716.41     4804.07    126.47 o 
  -3  12  10     1152.03     1088.24    108.34 o 
  -2  12  10     3779.61     3763.37    133.97 o 
  -1  12  10     1295.66     1339.00    100.49 o 
   0  12  10     1671.30     1675.23     92.15 o 
   1  12  10        3.04       13.85     95.58 o 
   2  12  10       27.39     -405.31    451.79 o 
   3  12  10     1218.02      763.86    134.34 o 
  -6  13  10     1391.82     1211.20    143.86 o 
  -5  13  10     1378.98     1290.52    132.71 o 
  -4  13  10      852.77      827.54    155.85 o 
  -3  13  10       19.18      145.22     93.83 o 
  -2  13  10       57.95       58.96    119.64 o 
  -1  13  10     1400.34     1422.70    221.82 o 
   0  13  10     3964.19     4003.93    143.33 o 
   1  13  10     5428.73     5470.76    110.72 o 
   2  13  10     6116.56     6368.26    158.96 o 
  -6  14  10     2240.85     2002.37    225.62 o 
  -5  14  10     4890.58     5166.76    166.34 o 
  -4  14  10     3299.49     3320.52    148.16 o 
  -3  14  10     4807.45     4856.89    138.45 o 
  -2  14  10     2165.84     1970.75    234.72 o 
  -1  14  10      919.75      677.14     99.38 o 
   0  14  10      458.89      517.00    107.12 o 
   1  14  10      197.27      274.76    233.65 o 
   2  14  10        4.52     -137.35    137.35 o 
  -5  15  10     2416.41     2477.06    129.17 o 
  -4  15  10       12.24       58.83    125.39 o 
  -3  15  10       27.22      -12.59     96.50 o 
  -2  15  10      422.91      334.58    113.84 o 
  -1  15  10     1026.89      830.43    109.26 o 
   0  15  10     3300.13     3342.62    112.25 o 
   1  15  10     1994.35     1814.21    128.10 o 
   2  15  10     2760.08     2549.20    221.53 o 
  -5  16  10      227.54      235.07    117.96 o 
  -4  16  10       56.94      229.89    125.55 o 
  -3  16  10     1615.65     1623.56     98.73 o 
  -2  16  10      239.13      193.67    120.82 o 
  -1  16  10     1866.52     1842.59    190.91 o 
   0  16  10      852.31      946.14    131.39 o 
   1  16  10     1251.50     1326.12    201.20 o 
   2  16  10      629.58      315.58    138.48 o 
  -5  17  10       32.27       77.02    125.87 o 
  -4  17  10       88.84      144.69    119.65 o 
  -3  17  10      113.93      197.47    108.15 o 
  -2  17  10        3.05       23.33    116.79 o 
  -1  17  10      949.97      854.72    122.20 o 
   0  17  10      342.30      547.44     93.74 o 
   1  17  10      428.51      510.38    123.63 o 
   2  17  10      516.53      439.00    130.43 o 
  -5  18  10      833.37      785.20    158.26 o 
  -4  18  10     3029.76     2866.99    180.89 o 
  -3  18  10     2742.76     2816.92    102.28 o 
  -2  18  10     3491.28     3575.75    212.20 o 
  -1  18  10     1452.72     1389.12    128.48 o 
   0  18  10     2053.31     2234.40    114.67 o 
   1  18  10       88.13     -126.62    133.81 o 
  -4  19  10        4.74       41.00    101.57 o 
  -3  19  10      107.96       54.93    116.10 o 
  -2  19  10     2002.92     2131.87    145.71 o 
  -1  19  10     3404.54     3402.12    285.60 o 
   0  19  10     3616.06     3431.78    152.30 o 
   1  19  10     2459.58     2332.18    128.37 o 
  -4  20  10     3644.06     2910.05    133.21 o 
  -3  20  10    10424.34    10010.70    604.36 o 
  -2  20  10     8436.81     8057.73   1290.38 o 
  -1  20  10     5128.41     5029.40    258.98 o 
   0  20  10     3597.96     3662.74    159.07 o 
   1  20  10     1548.17      105.04    241.29 o 
  -3  21  10      162.36      231.74    109.31 o 
  -2  21  10     1608.36     1762.40    140.36 o 
  -1  21  10     2164.86     1815.83    363.60 o 
   0  21  10     7372.81     6818.77    226.19 o 
  -3  22  10     7678.36     6312.52    151.02 o 
  -2  22  10     3945.14     3179.78    401.94 o 
  -1  22  10     2808.48     2060.03    171.36 o 
   0  22  10      526.40      676.51    329.24 o 
  -2  23  10      571.68      678.95    159.50 o 
  -6   1  11       24.59      -28.60    138.21 o 
  -5   1  11      671.93      637.61    107.93 o 
  -4   1  11     1828.21     1717.01     79.27 o 
  -3   1  11     1495.38     1434.04     69.19 o 
  -2   1  11     3471.14     3358.55     95.96 o 
  -1   1  11     1944.89     1887.67     94.91 o 
   0   1  11     1891.49     1752.08    174.79 o 
   1   1  11       20.74       76.18    126.85 o 
   2   1  11       51.77      119.23    124.34 o 
  -5   2  11      677.31      643.29     82.99 o 
  -4   2  11     1394.93     1170.08     86.56 o 
  -3   2  11        2.86       73.12     71.59 o 
  -2   2  11       66.47       16.95     83.91 o 
  -1   2  11     1026.96     1051.57     99.06 o 
   0   2  11      900.71      850.86     98.50 o 
   1   2  11     2165.58     2424.90    136.87 o 
   2   2  11     3688.69     3760.06    132.12 o 
  -6   3  11     2179.81     1923.12    157.64 o 
  -5   3  11     3233.91     3278.71     92.17 o 
  -4   3  11     4822.46     4743.63    108.15 o 
  -3   3  11     5663.48     5706.08     87.65 o 
  -2   3  11    11222.57    11868.44    113.38 o 
  -1   3  11     3251.33     3269.83    107.53 o 
   0   3  11     7027.47     7444.88    251.81 o 
   1   3  11     1798.24     1761.13    109.65 o 
   2   3  11     1075.70     1289.10    124.44 o 
  -6   4  11     7539.83     7086.87    150.20 o 
  -5   4  11     5014.45     5342.83    138.91 o 
  -4   4  11     3402.03     3402.96    130.91 o 
  -3   4  11        3.89      103.32     80.31 o 
  -2   4  11      118.29       54.46     83.87 o 
  -1   4  11     3520.01     3588.05     93.67 o 
   0   4  11     5268.15     5518.97    139.43 o 
   1   4  11     5292.10     5040.19    158.73 o 
   2   4  11     4850.96     5071.75    166.52 o 
  -6   5  11     1534.42     1496.59    132.11 o 
  -5   5  11     1556.07     1767.98    186.89 o 
  -4   5  11     2491.64     2485.66    115.45 o 
  -3   5  11     4235.16     4346.69    107.47 o 
  -2   5  11     4614.94     4737.20     95.57 o 
  -1   5  11     5423.21     5286.68    113.27 o 
   0   5  11     4285.60     4396.56    166.44 o 
   1   5  11     1285.18     1044.87    142.57 o 
   2   5  11      814.89     1026.39    107.05 o 
  -6   6  11      400.84      333.95    113.24 o 
  -5   6  11      349.65      438.64    104.16 o 
  -4   6  11      484.48      484.82    110.36 o 
  -3   6  11      533.51      517.12     94.60 o 
  -2   6  11       80.75       64.30     82.06 o 
  -1   6  11        5.92      151.73     94.37 o 
   0   6  11       13.53     -121.45    138.31 o 
   1   6  11      110.55      163.08    107.96 o 
   2   6  11      983.13      827.82    150.43 o 
  -6   7  11        4.98      -20.70    122.41 o 
  -5   7  11        0.06      172.68    143.55 o 
  -4   7  11       63.51      179.75    102.83 o 
  -3   7  11      282.01      212.85     82.81 o 
  -2   7  11       36.18      125.12    114.05 o 
  -1   7  11      656.91      652.54    119.30 o 
   0   7  11      294.30      234.71    138.51 o 
   1   7  11      141.09      314.82    104.59 o 
   2   7  11      263.90      176.94    170.43 o 
  -6   8  11     1788.31     1573.16    303.05 o 
  -5   8  11      222.48      165.81    149.70 o 
  -4   8  11      561.05      637.07    106.52 o 
  -3   8  11        1.03        4.61     94.67 o 
  -2   8  11      283.82      302.47    115.19 o 
  -1   8  11      646.62      640.73    195.28 o 
   0   8  11      784.27      662.53    141.93 o 
   1   8  11     1819.94     1974.64    111.47 o 
   2   8  11     2396.25     2392.49    137.59 o 
  -5   9  11     2626.06     2693.97    141.35 o 
  -4   9  11     8307.79     8363.43    134.23 o 
  -3   9  11     7367.92     7381.25    166.55 o 
  -2   9  11     8714.76     8929.94    170.42 o 
  -1   9  11     3387.45     3683.44    148.10 o 
   0   9  11     4195.84     4365.40    196.45 o 
   1   9  11      118.69     -238.32    238.32 o 
   2   9  11      378.22      360.40    119.63 o 
  -5  10  11     1833.92     2058.14    135.94 o 
  -4  10  11      751.61      737.43    110.98 o 
  -3  10  11       73.63      315.11    136.14 o 
  -2  10  11       95.62     -157.90    197.72 o 
  -1  10  11      346.94      412.22    184.09 o 
   0  10  11     1502.02     1378.88    112.93 o 
   1  10  11     4218.48     3964.78    426.58 o 
   2  10  11     5879.22     4904.96    181.47 o 
  -5  11  11     2328.51     2148.43    191.23 o 
  -4  11  11     5684.97     5624.70    203.06 o 
  -3  11  11     7496.62     7787.06    124.04 o 
  -2  11  11     4602.90     4845.66    329.55 o 
  -1  11  11     2921.60     3016.44    129.90 o 
   0  11  11     2317.31     2246.55    109.85 o 
   1  11  11     2024.69     1922.90    122.04 o 
   2  11  11      138.94      273.39    289.28 o 
  -5  12  11     2913.32     2761.22    174.57 o 
  -4  12  11      231.46       86.41    124.42 o 
  -3  12  11        5.65       -8.40     94.29 o 
  -2  12  11      748.41     1044.62    135.64 o 
  -1  12  11     1654.95     1495.65    317.22 o 
   0  12  11     4094.87     3950.57    149.43 o 
   1  12  11     3205.23     3185.49    121.99 o 
  -5  13  11      210.21      192.60    136.61 o 
  -4  13  11       62.83      121.12    110.13 o 
  -3  13  11      818.28      784.83     94.18 o 
  -2  13  11       46.04      -72.36    153.37 o 
  -1  13  11     1336.01     1211.26    114.12 o 
   0  13  11      478.90      589.43    112.41 o 
   1  13  11     1731.99     1242.97    320.07 o 
  -5  14  11        7.60       -5.76    218.59 o 
  -4  14  11       99.37      125.32    102.50 o 
  -3  14  11       18.93      -93.06    106.96 o 
  -2  14  11       59.86       81.19     97.55 o 
  -1  14  11      291.74      225.01    118.64 o 
   0  14  11      247.10      268.83    114.38 o 
   1  14  11        6.08      -41.97    117.78 o 
  -4  15  11      413.22      295.94    119.65 o 
  -3  15  11      385.52      284.95    191.09 o 
  -2  15  11     1132.69     1017.99    174.22 o 
  -1  15  11      708.10      834.24    283.69 o 
   0  15  11     2553.05     2669.45    121.71 o 
   1  15  11       92.45      -23.88    161.11 o 
  -4  16  11      781.83      769.09    142.31 o 
  -3  16  11      308.67      293.14    170.66 o 
  -2  16  11      255.74       91.32    124.54 o 
  -1  16  11     1102.96      959.29    109.45 o 
   0  16  11     2001.26     1961.88    119.03 o 
  -4  17  11     5361.25     4372.63    138.02 o 
  -3  17  11     7183.79     7637.06    574.37 o 
  -2  17  11     9320.21     9320.66    397.22 o 
  -1  17  11     6285.02     5890.00    697.19 o 
   0  17  11     3227.36     2852.00    130.54 o 
  -3  18  11      794.03      469.04    299.73 o 
  -2  18  11       27.91      -88.09    122.72 o 
  -1  18  11       78.76      143.64    103.89 o 
   0  18  11     1277.51     1238.64    196.73 o 
  -3  19  11     2622.84     1301.23    227.30 o 
  -2  19  11     2212.20     1759.42    139.31 o 
  -1  19  11     2809.39     1448.02    589.92 o 
  -5   0  12     2240.46     2208.30    314.68 o 
  -4   0  12     9197.87     9868.47    240.65 o 
  -3   0  12     6853.78     7202.79    159.86 o 
  -2   0  12    12906.95    13431.08    184.48 o 
  -1   0  12     5613.64     5672.17    163.25 o 
   1   0  12     2888.12     3032.71    215.41 o 
  -5   1  12     1884.80     1838.51     94.70 o 
  -4   1  12     2992.56     3039.19    105.29 o 
  -3   1  12       64.96       -5.52     94.39 o 
  -2   1  12      187.36      188.04     87.62 o 
  -1   1  12      406.04      458.01     96.42 o 
   0   1  12     2994.72     3271.13    165.31 o 
   1   1  12     3668.11     3682.85    131.51 o 
  -5   2  12      715.47      644.51    107.47 o 
  -4   2  12     4231.04     4518.03    123.18 o 
  -3   2  12     3153.28     3209.09    137.18 o 
  -2   2  12     8353.69     8613.34    140.34 o 
  -1   2  12     6428.23     6699.74    128.77 o 
   0   2  12     6184.33     6483.70    146.79 o 
   1   2  12     1415.83     1284.68    152.93 o 
  -5   3  12      560.19      541.65     97.52 o 
  -4   3  12        9.97      -37.89     92.83 o 
  -3   3  12       44.90      210.77     80.56 o 
  -2   3  12       97.76       99.63    107.82 o 
  -1   3  12      401.02      275.09    109.19 o 
   0   3  12      238.73      192.56    156.85 o 
   1   3  12      498.55     -147.35    219.30 o 
  -5   4  12       22.80      -90.61     90.61 o 
  -4   4  12       55.36      -43.89    103.05 o 
  -3   4  12       65.34      129.34     89.89 o 
  -2   4  12      143.01      204.40    128.79 o 
  -1   4  12      304.71      298.38    106.61 o 
   0   4  12      203.33      197.85    152.16 o 
   1   4  12      178.38      184.29    142.37 o 
  -5   5  12      530.48      230.39    146.31 o 
  -4   5  12     2019.51     2110.45    109.31 o 
  -3   5  12       65.62      114.99     90.27 o 
  -2   5  12        8.46      131.47     92.76 o 
  -1   5  12      290.42      174.67     92.48 o 
   0   5  12       60.69       66.96    124.17 o 
   1   5  12      151.57      170.85    123.81 o 
  -5   6  12       77.42     -118.60    155.42 o 
  -4   6  12     3566.16     3682.37    114.44 o 
  -3   6  12     2827.76     2818.11    140.72 o 
  -2   6  12     6683.14     6567.16    159.84 o 
  -1   6  12     3193.94     3472.02    144.12 o 
   0   6  12     5730.02     5827.23    173.27 o 
   1   6  12     1745.37     1569.49    165.64 o 
  -5   7  12     3136.39     2178.76    167.22 o 
  -4   7  12     3706.47     3778.58    116.15 o 
  -3   7  12      677.33      649.27    152.53 o 
  -2   7  12      801.47      618.01    192.33 o 
  -1   7  12      339.87      293.92    222.14 o 
   0   7  12     1532.93     1909.53    153.55 o 
   1   7  12     1385.87      767.45    194.43 o 
  -4   8  12     2703.14     2497.07    141.48 o 
  -3   8  12     2037.02     2182.82    128.80 o 
  -2   8  12     2040.76     2565.24    220.24 o 
  -1   8  12      822.96      731.74    157.36 o 
   0   8  12      799.26      836.93    136.80 o 
   1   8  12      968.42      -66.56    233.86 o 
  -4   9  12     1196.58      602.97    197.00 o 
  -3   9  12     1047.74     1030.73    106.88 o 
  -2   9  12      334.95       38.63    215.67 o 
  -1   9  12       40.60       -2.19    121.37 o 
   0   9  12      178.66       33.64    119.66 o 
  -4  10  12      148.48      148.02    118.70 o 
  -3  10  12       26.45      133.08    101.22 o 
  -2  10  12      193.58      113.27    392.62 o 
  -1  10  12      424.05      542.82    133.19 o 
   0  10  12      123.35      -23.63    146.01 o 
  -4  11  12     1198.50      919.83    159.70 o 
  -3  11  12      238.53       89.71    138.03 o 
  -2  11  12      286.75      252.37    168.58 o 
  -1  11  12      172.53       -2.88    149.45 o 
   0  11  12      273.06      110.23    166.40 o 
  -4  12  12     3789.18     3430.48    236.33 o 
  -3  12  12     2863.39     2825.21    117.40 o 
  -2  12  12     5392.70     5508.26    168.62 o 
  -1  12  12     2487.67     1409.19    319.00 o 
  -3  13  12       98.07      103.79    125.88 o 
  -2  13  12        1.92       -8.88    272.64 o 
  -1  13  12     1214.16      277.88    755.35 o 
  -3  14  12    10036.07     6947.43    277.07 o 
  -2  14  12     9002.10     6307.85    838.32 o 
  -1  14  12     9894.40     7980.35    268.98 o 
  -3   1  13      295.75      107.84    156.57 o 
  -2   1  13      975.70      640.58    119.91 o 
  -1   1  13      672.62      537.84    130.31 o 
  -3   2  13     1222.00      877.47    130.66 o 
  -2   2  13       96.51      115.09    226.81 o 
  -1   2  13       34.76      152.72    312.42 o 
  -3   3  13     3252.34     2692.36    117.40 o 
  -2   3  13     7060.49     5973.30    182.10 o 
  -1   3  13     2571.57     1043.24    339.56 o 
  -3   4  13     1646.76     1365.91    178.34 o 
  -2   4  13      849.34      702.11    233.36 o 
  -1   4  13      120.02      -23.98    223.80 o 
  -3   5  13     3679.09     1499.91    247.27 o 
  -2   5  13     3208.36     2914.94    232.85 o 
  -2   6  13       31.06      188.87    216.57 o 
  -2   7  13      810.64      746.26    215.14 o 
                                                 
